# Supplementary material for: Identification of Glycolysis-Related lncRNAs and the Novel lncRNA WAC-AS1 Promotes Glycolysis and Tumor Progression in Hepatocellular Carcinoma
Source: Front Oncol. 2021 Aug 30;11:733595. doi: 10.3389/fonc.2021.733595 (PMC8437343; doi:10.3389/fonc.2021.733595)
Supplement: Supplementary file 1 [file DataSheet_1.zip]

Archive with 11 entries (11 files):
- Supplementary material/Figure S1.tif
- Supplementary material/Figure S2.tif
- Supplementary material/Figure S3.tif
- Supplementary material/Figure S4.tif
- Supplementary material/Figure S5.tif
- Supplementary material/Figure S6.tif
- Supplementary material/Figure S7.tif
- Supplementary material/Figure S8.tif
- Supplementary material/Table S1 Primers.xlsx
- Supplementary material/Table S2 GRgenes.txt
- Supplementary material/Table S3 corResult .xlsx
