# Supplementary material for: Identification of Glycolysis-Related lncRNAs and the Novel lncRNA WAC-AS1 Promotes Glycolysis and Tumor Progression in Hepatocellular Carcinoma
Source: Front Oncol. 2021 Aug 30;11:733595. doi: 10.3389/fonc.2021.733595 (PMC8437343; doi:10.3389/fonc.2021.733595)
Supplement: Supplementary file 1 [file DataSheet_1.zip › Supplementary material/Table S1 Primers.xlsx]

ANKZF1-F	GCTGGAGATGTTGGAGTGCTAA
ANKZF1-R	GACGAACCACTGAGCCTCTTC
ARPP19-F	GGCAGGACAGAGCAGGAGAT
ARPP19-R	GAGGCTGAGGCAGGAGAACT
CASP6-F	TAGCCACGCAGATGCCGATT
CASP6-R	TCCAACCAGGCTGTGACACTT
CHST12-F	TGTCCTTCGCCAACTTCATCC
CHST12-R	GTCCTCGTCCAGAGTCTCCA
COG2-F	TGTTGCTGCTGCCAAGGAC
COG2-R	CGTGTTGCTGGAGTGATGCT
ECD-F-1	AGGAAGATTCTGGTACGGGAGA
ECD-R-1	TGGCTTACTTGTTGGTCTGTGA
MED24-F-1	GCCTCACATCCGCTCCACAT
MED24-R-1	TCCTCAGGTGCCAGCAGATG
KIF20A-F-1	TCGGAAGAAGGCAGCATGTATT
KIF20A-R-1	TTGGCAGGTTGGTGTTCGG
KIF2A-F-1	CTTCTGGCTCGGACTGTTCTT
KIF2A-R-1	ACTGTGACACCTTCAGATTGGA
NANP-F-1	CTGATAGATTGGTTGGCGTGTG
NANP-R-1	CTGCTGGAGAACTGCTCACTT
PFKP-F-1	CTGATAGATTGGTTGGCGTGTG
PFKP-R-1	CTGCTGGAGAACTGCTCACTT
RPE-F-1	CCTGGAAAGGATCTGGGAAGTG
RPE-R-1	ATCTGGTTCTGCTACAGCGTAA
STMN1-F-1	CCATGAAGCTGAGGTCTTGAAG
STMN1-R-1	TTGTGCCTCTCGGTTCTCTT
XYLT2-F-1	CCACCACACGGAGATACAGG
XYLT2-R-1	GCACACCACATTGGCGATC
