# Supplementary material for: Identification of Glycolysis-Related lncRNAs and the Novel lncRNA WAC-AS1 Promotes Glycolysis and Tumor Progression in Hepatocellular Carcinoma
Source: Front Oncol. 2021 Aug 30;11:733595. doi: 10.3389/fonc.2021.733595 (PMC8437343; doi:10.3389/fonc.2021.733595)
Supplement: Supplementary file 1 [file DataSheet_1.zip › Supplementary material/Table S3 corResult .xlsx]

glycolysisGene	lncRNA	cor	pvalue	Regulation
ANKZF1	WAC-AS1	0.410347974	1.27E-16	postive
ARPP19	WAC-AS1	0.438323555	5.44E-19	postive
CASP6	WAC-AS1	0.45241516	2.87E-20	postive
CHST12	WAC-AS1	0.415452261	4.87E-17	postive
COG2	WAC-AS1	0.508535302	5.44E-26	postive
ECD	WAC-AS1	0.428618942	3.82E-18	postive
KIF20A	WAC-AS1	0.448567329	6.49E-20	postive
KIF2A	WAC-AS1	0.406932251	2.38E-16	postive
MED24	WAC-AS1	0.450364618	4.44E-20	postive
NANP	WAC-AS1	0.44228855	2.41E-19	postive
PAXIP1	WAC-AS1	0.439622976	4.17E-19	postive
PFKP	WAC-AS1	0.459857559	5.73E-21	postive
RPE	WAC-AS1	0.449307305	5.55E-20	postive
STMN1	WAC-AS1	0.46937778	6.88E-22	postive
XYLT2	WAC-AS1	0.501314178	3.41E-25	postive
ANKZF1	SNHG3	0.470202649	5.71E-22	postive
B4GALT2	SNHG3	0.48817921	8.59E-24	postive
CDK1	SNHG3	0.46586596	1.52E-21	postive
CENPA	SNHG3	0.506928666	8.21E-26	postive
CHST12	SNHG3	0.458595915	7.54E-21	postive
ENO1	SNHG3	0.453547714	2.25E-20	postive
G6PD	SNHG3	0.409599864	1.46E-16	postive
GNPDA1	SNHG3	0.420562593	1.84E-17	postive
KIF20A	SNHG3	0.510610124	3.19E-26	postive
MIF	SNHG3	0.41095317	1.13E-16	postive
NASP	SNHG3	0.455073304	1.62E-20	postive
PKM	SNHG3	0.448533151	6.54E-20	postive
PPIA	SNHG3	0.470416246	5.44E-22	postive
PSMC4	SNHG3	0.456594446	1.17E-20	postive
STMN1	SNHG3	0.456882976	1.10E-20	postive
CHST4	MAP4K3-DT	0.504749989	1.43E-25	postive
GAL3ST1	MAP4K3-DT	0.430754526	2.50E-18	postive
PFKP	MAP4K3-DT	0.539954254	1.09E-29	postive
TGFA	MAP4K3-DT	0.43987354	3.96E-19	postive
B3GALT6	AC109322.1	0.403666478	4.33E-16	postive
B3GAT3	AC109322.1	0.463931827	2.33E-21	postive
FKBP4	AC109322.1	0.400954621	7.08E-16	postive
PGLS	AC109322.1	0.540934036	8.26E-30	postive
TPI1	AC109322.1	0.474949313	1.93E-22	postive
AK4	AL928921.1	0.471803271	3.97E-22	postive
MED24	SNHG16	0.417657718	3.20E-17	postive
MERTK	SIAH2-AS1	0.48080779	4.95E-23	postive
ANKZF1	AL117379.1	0.492306658	3.16E-24	postive
B4GALT2	AL117379.1	0.40217787	5.67E-16	postive
CASP6	AL117379.1	0.424340987	8.84E-18	postive
CHST12	AL117379.1	0.422587811	1.24E-17	postive
CHST12	SNHG15	0.408616553	1.75E-16	postive
FKBP4	SNHG15	0.418722459	2.61E-17	postive
PPIA	SNHG15	0.552638961	2.71E-31	postive
COPB2	AC008764.2	0.402503206	5.35E-16	postive
PAXIP1	AC008764.2	0.475484722	1.71E-22	postive
PGLS	AC015912.3	0.498836347	6.33E-25	postive
POLR3K	AC015912.3	0.400066267	8.30E-16	postive
TPI1	AC015912.3	0.446980842	9.06E-20	postive
SLC25A13	AC002401.2	0.476519316	1.34E-22	postive
CDK1	ZNF674-AS1	0.444228484	1.61E-19	postive
CENPA	ZNF674-AS1	0.447342053	8.40E-20	postive
KIF20A	ZNF674-AS1	0.41435016	6.00E-17	postive
NASP	ZNF674-AS1	0.44319378	2.00E-19	postive
ANKZF1	AC087741.1	0.511718469	2.39E-26	postive
MED24	AC087741.1	0.422735341	1.21E-17	postive
HOMER1	SNHG14	0.478057829	9.41E-23	postive
ZNF292	SNHG14	0.407503193	2.15E-16	postive
NOL3	LINC01503	0.463823063	2.39E-21	postive
GMPPA	AC010719.1	0.407645073	2.09E-16	postive
AGRN	SPINT1-AS1	0.46578268	1.54E-21	postive
ALDOA	SPINT1-AS1	0.420884251	1.73E-17	postive
B3GNT3	SPINT1-AS1	0.549127552	7.66E-31	postive
B4GALT4	SPINT1-AS1	0.417474025	3.32E-17	postive
CASP6	SPINT1-AS1	0.43391967	1.33E-18	postive
CHST4	SPINT1-AS1	0.617939222	9.27E-41	postive
CLDN3	SPINT1-AS1	0.449497953	5.33E-20	postive
ELF3	SPINT1-AS1	0.575221435	2.50E-34	postive
GAL3ST1	SPINT1-AS1	0.443519415	1.87E-19	postive
IDUA	SPINT1-AS1	0.447714477	7.77E-20	postive
PFKP	SPINT1-AS1	0.517722542	4.95E-27	postive
PKM	SPINT1-AS1	0.444508991	1.52E-19	postive
SOX9	SPINT1-AS1	0.408489652	1.79E-16	postive
TGFA	SPINT1-AS1	0.670502643	3.62E-50	postive
ZNF292	SPINT1-AS1	0.453685955	2.18E-20	postive
HS2ST1	DNAJC3-DT	0.400198845	8.11E-16	postive
B4GALT4	AL158206.1	0.425135799	7.57E-18	postive
PKM	AC005586.2	0.497437215	8.96E-25	postive
B3GAT3	AL391832.2	0.46014348	5.38E-21	postive
ANKZF1	LINC01176	0.452799085	2.64E-20	postive
ABCB6	LUCAT1	0.454169233	1.97E-20	postive
G6PD	LUCAT1	0.400535949	7.63E-16	postive
ME1	LUCAT1	0.522690307	1.31E-27	postive
TALDO1	LUCAT1	0.55784475	5.67E-32	postive
TXN	LUCAT1	0.537392463	2.26E-29	postive
B3GALT6	FOXD2-AS1	0.400306418	7.95E-16	postive
B4GALT2	FOXD2-AS1	0.401382405	6.55E-16	postive
CENPA	FOXD2-AS1	0.474765187	2.01E-22	postive
DEPDC1	FOXD2-AS1	0.489848704	5.74E-24	postive
NASP	FOXD2-AS1	0.543973113	3.45E-30	postive
PDK3	FOXD2-AS1	0.434288823	1.23E-18	postive
SAP30	FOXD2-AS1	0.428658924	3.79E-18	postive
STMN1	FOXD2-AS1	0.466133237	1.43E-21	postive
CLDN3	AC104667.2	0.418986485	2.49E-17	postive
ALDOB	AC009093.5	0.40977554	1.41E-16	postive
B3GAT3	AP003068.1	0.433970359	1.31E-18	postive
PGLS	AP003068.1	0.402297473	5.55E-16	postive
TALDO1	AP003068.1	0.406913286	2.39E-16	postive
B3GALT6	AC007773.1	0.41960339	2.21E-17	postive
GMPPA	AC007773.1	0.45143428	3.53E-20	postive
PGLS	AC007773.1	0.490570212	4.82E-24	postive
POLR3K	AC007773.1	0.402941457	4.94E-16	postive
TPI1	AC007773.1	0.43251794	1.76E-18	postive
AGRN	AL139287.1	0.42150755	1.53E-17	postive
ANKZF1	AL139287.1	0.541971325	6.14E-30	postive
B3GALT6	AL139287.1	0.489173108	6.76E-24	postive
HS2ST1	AL139287.1	0.425701719	6.78E-18	postive
NASP	AL139287.1	0.455685217	1.42E-20	postive
VEGFA	AL139287.1	0.432707146	1.69E-18	postive
ZNF292	AL139287.1	0.484681009	1.98E-23	postive
GNE	ITIH4-AS1	0.433104334	1.56E-18	postive
AGL	AC004832.5	0.503039647	2.21E-25	postive
CYB5A	AC004832.5	0.494366939	1.91E-24	postive
GOT2	AC004832.5	0.436442131	7.98E-19	postive
GYS2	AC004832.5	0.552655072	2.70E-31	postive
PFKFB1	AC004832.5	0.501213562	3.49E-25	postive
PKM	AC092687.3	0.402401343	5.45E-16	postive
ANG	HCG18	-0.439489623	4.29E-19	negative
ANKZF1	HCG18	0.492624852	2.93E-24	postive
ARPP19	HCG18	0.462760836	3.02E-21	postive
B4GALT4	HCG18	0.506918148	8.24E-26	postive
CASP6	HCG18	0.410423631	1.25E-16	postive
CDK1	HCG18	0.400745127	7.35E-16	postive
CHST12	HCG18	0.466725944	1.25E-21	postive
COG2	HCG18	0.481933435	3.80E-23	postive
COPB2	HCG18	0.487461877	1.02E-23	postive
DSC2	HCG18	0.403200046	4.71E-16	postive
ECD	HCG18	0.520111904	2.62E-27	postive
HDLBP	HCG18	0.421191176	1.63E-17	postive
HS2ST1	HCG18	0.421572407	1.51E-17	postive
KIF20A	HCG18	0.471719936	4.05E-22	postive
KIF2A	HCG18	0.526661518	4.47E-28	postive
MED24	HCG18	0.461890255	3.66E-21	postive
NANP	HCG18	0.404598205	3.66E-16	postive
NASP	HCG18	0.431764279	2.04E-18	postive
PAXIP1	HCG18	0.50042872	4.25E-25	postive
PKM	HCG18	0.423191747	1.11E-17	postive
RARS1	HCG18	0.40052278	7.65E-16	postive
RPE	HCG18	0.538255367	1.77E-29	postive
SOX9	HCG18	0.447951504	7.39E-20	postive
VEGFA	HCG18	0.401094103	6.90E-16	postive
XYLT2	HCG18	0.452535409	2.79E-20	postive
ZNF292	HCG18	0.458640668	7.47E-21	postive
PGLS	AC103706.1	0.449748329	5.06E-20	postive
ANKZF1	ZNF213-AS1	0.487069797	1.12E-23	postive
POLR3K	ZNF213-AS1	0.460732942	4.73E-21	postive
DEPDC1	AC079949.1	0.415913287	4.46E-17	postive
SLC35A3	AC079949.1	0.450444083	4.36E-20	postive
SOD1	BX284668.5	0.410461219	1.24E-16	postive
ANKZF1	EPB41L4A-AS1	0.416256074	4.18E-17	postive
PPIA	EPB41L4A-AS1	0.403348993	4.59E-16	postive
ALDOA	AC002398.1	0.502055862	2.83E-25	postive
B3GALT6	AC002398.1	0.437656894	6.23E-19	postive
B4GALT2	AC002398.1	0.460707827	4.75E-21	postive
CENPA	AC002398.1	0.460736643	4.72E-21	postive
CHST12	AC002398.1	0.545268054	2.37E-30	postive
CYB5A	AC002398.1	-0.432888349	1.63E-18	negative
NASP	AC002398.1	0.425692971	6.79E-18	postive
PGLS	AC002398.1	0.426823013	5.44E-18	postive
PKM	AC002398.1	0.460219116	5.29E-21	postive
PPIA	AC002398.1	0.446953293	9.12E-20	postive
PSMC4	AC002398.1	0.539488497	1.25E-29	postive
STMN1	AC002398.1	0.402221661	5.63E-16	postive
GMPPA	SNHG8	0.421360096	1.58E-17	postive
PGLS	SNHG8	0.522617989	1.34E-27	postive
CYB5A	AC004832.4	0.42089548	1.72E-17	postive
GYS2	AC004832.4	0.409130055	1.59E-16	postive
PFKFB1	AC004832.4	0.411316001	1.06E-16	postive
CACNA1H	SSTR5-AS1	0.406116678	2.77E-16	postive
B3GALT6	MRPL20-AS1	0.404110408	4.00E-16	postive
ANKZF1	AP003352.1	0.424286844	8.93E-18	postive
ANKZF1	AC024060.2	0.45426137	1.93E-20	postive
CHST12	AC024060.2	0.407600684	2.11E-16	postive
CYB5A	AC024060.2	-0.404021195	4.06E-16	negative
RBCK1	AC024060.2	0.506772893	8.55E-26	postive
ANKZF1	AL591895.1	0.45121849	3.70E-20	postive
CASP6	AL591895.1	0.401635119	6.26E-16	postive
SOX9	AL591895.1	0.437585383	6.32E-19	postive
TGFA	AL591895.1	0.429117869	3.46E-18	postive
AGRN	AL355102.4	0.50981167	3.92E-26	postive
CASP6	AL355102.4	0.431677523	2.08E-18	postive
CHST4	AL355102.4	0.458923308	7.02E-21	postive
PFKP	AL355102.4	0.459719213	5.90E-21	postive
QSOX1	AL355102.4	0.50582811	1.09E-25	postive
SOX9	AL355102.4	0.518418825	4.11E-27	postive
TGFA	AL355102.4	0.447260182	8.55E-20	postive
VCAN	AL355102.4	0.443714077	1.79E-19	postive
ZNF292	AL355102.4	0.455262505	1.55E-20	postive
ANKZF1	AC074117.1	0.485012176	1.83E-23	postive
HS2ST1	AC074117.1	0.408341204	1.84E-16	postive
MED24	AC074117.1	0.445032401	1.36E-19	postive
NANP	AC074117.1	0.451415577	3.55E-20	postive
RPE	AC074117.1	0.415502969	4.82E-17	postive
ANKZF1	AL354892.2	0.424099177	9.27E-18	postive
MERTK	CD2BP2-DT	0.505955957	1.05E-25	postive
CHST12	HLA-DQB1-AS1	0.434968738	1.07E-18	postive
CXCR4	HLA-DQB1-AS1	0.502071334	2.82E-25	postive
SDC3	HLA-DQB1-AS1	0.48743678	1.03E-23	postive
COPB2	AC115619.1	-0.425406905	7.18E-18	negative
KIF2A	AC115619.1	-0.413862503	6.57E-17	negative
PAXIP1	AC115619.1	-0.436488401	7.90E-19	negative
STMN1	AC115619.1	-0.412338137	8.75E-17	negative
VEGFA	AC068580.3	0.425323563	7.30E-18	postive
ZNF292	AC068580.3	0.422087879	1.37E-17	postive
ANKZF1	AL359921.2	0.422471944	1.27E-17	postive
B4GALT2	AL359921.2	0.407930088	1.98E-16	postive
B3GNT3	AC016735.1	0.4962196	1.21E-24	postive
CHST4	AC016735.1	0.472079976	3.73E-22	postive
ELF3	AC016735.1	0.406051914	2.80E-16	postive
GAL3ST1	AC016735.1	0.408392001	1.82E-16	postive
TGFA	AC016735.1	0.592500929	8.16E-37	postive
PDK3	SNHG18	0.432143552	1.90E-18	postive
B3GALT6	SNHG11	0.41188623	9.52E-17	postive
SOX9	SNHG11	0.464668488	1.98E-21	postive
ANG	LINC00844	0.413251184	7.37E-17	postive
MERTK	LINC00844	0.401275367	6.68E-16	postive
AGRN	LINC01836	0.661518451	2.00E-48	postive
B3GNT3	LINC01836	0.51632171	7.16E-27	postive
CASP6	LINC01836	0.421510188	1.53E-17	postive
CHST4	LINC01836	0.615388551	2.39E-40	postive
COG2	LINC01836	0.475223481	1.81E-22	postive
ELF3	LINC01836	0.445791517	1.16E-19	postive
EXT1	LINC01836	0.401263251	6.69E-16	postive
GAL3ST1	LINC01836	0.425078017	7.66E-18	postive
GPC4	LINC01836	0.477026887	1.20E-22	postive
PFKP	LINC01836	0.611059817	1.17E-39	postive
QSOX1	LINC01836	0.418663071	2.64E-17	postive
SOX9	LINC01836	0.463762229	2.42E-21	postive
TGFA	LINC01836	0.578468296	8.75E-35	postive
XYLT2	LINC01836	0.427141556	5.11E-18	postive
ZNF292	LINC01836	0.464524317	2.04E-21	postive
ALDOA	ZNF529-AS1	0.418246233	2.86E-17	postive
ANKZF1	ZNF529-AS1	0.438509469	5.24E-19	postive
B3GALT6	ZNF529-AS1	0.436402722	8.04E-19	postive
B4GALT2	ZNF529-AS1	0.417581303	3.25E-17	postive
CENPA	ZNF529-AS1	0.422646981	1.23E-17	postive
CHST12	ZNF529-AS1	0.543728583	3.70E-30	postive
GYS1	ZNF529-AS1	0.42484927	8.01E-18	postive
KIF20A	ZNF529-AS1	0.420704235	1.79E-17	postive
PPIA	ZNF529-AS1	0.421904671	1.42E-17	postive
PSMC4	ZNF529-AS1	0.53474269	4.77E-29	postive
STMN1	ZNF529-AS1	0.422395697	1.29E-17	postive
GCLC	ATXN1-AS1	0.407285153	2.23E-16	postive
SLC35A3	ATXN1-AS1	0.448783695	6.20E-20	postive
CENPA	AC055822.1	0.405873255	2.90E-16	postive
CHST12	AC055822.1	0.551966873	3.31E-31	postive
CYB5A	AC055822.1	-0.425407511	7.18E-18	negative
GNPDA1	AC055822.1	0.400234964	8.05E-16	postive
IER3	AC055822.1	0.434216274	1.25E-18	postive
SDC3	AC055822.1	0.458778635	7.25E-21	postive
AGRN	LINC00847	0.453465739	2.29E-20	postive
ALDOA	LINC00847	0.442721338	2.20E-19	postive
ENO2	LINC00847	0.423699449	1.00E-17	postive
PFKP	LINC00847	0.449376035	5.47E-20	postive
PKM	LINC00847	0.454986564	1.65E-20	postive
RARS1	LINC00847	0.406919456	2.39E-16	postive
RPE	LINC00847	0.414979249	5.32E-17	postive
TGFA	LINC00847	0.416032627	4.36E-17	postive
PGLS	MHENCR	0.412644959	8.26E-17	postive
BIK	ZNF503-AS2	0.479604407	6.56E-23	postive
SLC25A10	AC133552.5	0.470584639	5.24E-22	postive
SOD1	AC133552.5	0.414701483	5.61E-17	postive
SDC2	AC103760.1	0.410220777	1.30E-16	postive
CDK1	NCK1-DT	0.402138077	5.72E-16	postive
CENPA	NCK1-DT	0.455405441	1.51E-20	postive
COPB2	NCK1-DT	0.469744915	6.33E-22	postive
DEPDC1	NCK1-DT	0.425986428	6.41E-18	postive
ENO1	NCK1-DT	0.435486224	9.68E-19	postive
G6PD	NCK1-DT	0.448453849	6.65E-20	postive
GNPDA1	NCK1-DT	0.436900906	7.27E-19	postive
HMMR	NCK1-DT	0.483708436	2.50E-23	postive
KIF20A	NCK1-DT	0.515977993	7.84E-27	postive
KIF2A	NCK1-DT	0.414129948	6.25E-17	postive
NASP	NCK1-DT	0.462658604	3.09E-21	postive
RARS1	NCK1-DT	0.459714472	5.91E-21	postive
RPE	NCK1-DT	0.471337783	4.41E-22	postive
SAP30	NCK1-DT	0.402068782	5.79E-16	postive
STMN1	NCK1-DT	0.49441177	1.89E-24	postive
EXT1	UBR5-AS1	0.437667598	6.22E-19	postive
SOD1	OSER1-DT	0.434160803	1.26E-18	postive
AGRN	FAM111A-DT	0.517912807	4.70E-27	postive
ARPP19	FAM111A-DT	0.513625241	1.45E-26	postive
B3GNT3	FAM111A-DT	0.418648375	2.65E-17	postive
B4GALT4	FAM111A-DT	0.496872879	1.03E-24	postive
CASP6	FAM111A-DT	0.55729434	6.70E-32	postive
CHST12	FAM111A-DT	0.425867486	6.56E-18	postive
CHST4	FAM111A-DT	0.430190341	2.80E-18	postive
COPB2	FAM111A-DT	0.426804832	5.46E-18	postive
DSC2	FAM111A-DT	0.419101108	2.43E-17	postive
ERO1A	FAM111A-DT	0.415098121	5.21E-17	postive
GFPT1	FAM111A-DT	0.44693074	9.16E-20	postive
KIF2A	FAM111A-DT	0.538212524	1.79E-29	postive
ME2	FAM111A-DT	0.454913808	1.68E-20	postive
PAXIP1	FAM111A-DT	0.47338313	2.77E-22	postive
PFKP	FAM111A-DT	0.505482015	1.19E-25	postive
PKM	FAM111A-DT	0.444349851	1.57E-19	postive
RPE	FAM111A-DT	0.570303758	1.20E-33	postive
TGFA	FAM111A-DT	0.528108901	3.01E-28	postive
XYLT2	FAM111A-DT	0.517309191	5.52E-27	postive
ZNF292	FAM111A-DT	0.580818467	4.06E-35	postive
SLC35A3	AP000355.1	0.453130765	2.46E-20	postive
B4GALT7	AC103691.1	0.417200136	3.50E-17	postive
CLN6	AC103691.1	0.465861927	1.52E-21	postive
TALDO1	AC090587.1	0.402776617	5.09E-16	postive
PGLS	AC026740.1	0.437295001	6.71E-19	postive
CDK1	AC004816.1	0.471772308	4.00E-22	postive
CENPA	AC004816.1	0.557450612	6.39E-32	postive
CHST12	AC004816.1	0.432373759	1.81E-18	postive
DEPDC1	AC004816.1	0.463928742	2.33E-21	postive
ENO1	AC004816.1	0.479413306	6.86E-23	postive
HMMR	AC004816.1	0.404472878	3.74E-16	postive
KIF20A	AC004816.1	0.580460531	4.57E-35	postive
NASP	AC004816.1	0.606291629	6.57E-39	postive
PPIA	AC004816.1	0.400902498	7.14E-16	postive
PSMC4	AC004816.1	0.506396377	9.41E-26	postive
SAP30	AC004816.1	0.407063928	2.33E-16	postive
STMN1	AC004816.1	0.591274737	1.24E-36	postive
TPI1	AC004816.1	0.427687577	4.59E-18	postive
ALDOA	TMEM220-AS1	-0.471830317	3.94E-22	negative
GYS2	TMEM220-AS1	0.405062167	3.36E-16	postive
PPIA	TMEM220-AS1	-0.410610413	1.21E-16	negative
PAXIP1	MID1IP1-AS1	0.488387669	8.17E-24	postive
SLC25A13	MID1IP1-AS1	0.460515816	4.96E-21	postive
ALDOB	AL161740.1	0.402741253	5.12E-16	postive
GNE	AL161740.1	0.400202539	8.10E-16	postive
GYS2	AL161740.1	0.400190745	8.12E-16	postive
B4GALT2	SNHG7	0.457643754	9.28E-21	postive
FKBP4	SNHG7	0.406753779	2.46E-16	postive
PPIA	SNHG7	0.401383338	6.55E-16	postive
SLC16A3	SNHG7	0.42219609	1.34E-17	postive
CASP6	PSMA3-AS1	0.411641167	9.97E-17	postive
MDH2	PSMA3-AS1	-0.406984206	2.36E-16	negative
ZNF292	PSMA3-AS1	0.456717869	1.13E-20	postive
ALDOA	ASH1L-AS1	0.417691268	3.18E-17	postive
ANKZF1	ASH1L-AS1	0.484103993	2.27E-23	postive
CASP6	ASH1L-AS1	0.545926609	1.95E-30	postive
COG2	ASH1L-AS1	0.414074892	6.31E-17	postive
GAL3ST1	ASH1L-AS1	0.418225397	2.88E-17	postive
NASP	ASH1L-AS1	0.417173742	3.51E-17	postive
PFKP	ASH1L-AS1	0.413402453	7.17E-17	postive
PKM	ASH1L-AS1	0.423728566	9.96E-18	postive
RPE	ASH1L-AS1	0.466462474	1.33E-21	postive
XYLT2	ASH1L-AS1	0.417642436	3.21E-17	postive
ARPP19	AL132989.1	0.439841306	3.99E-19	postive
ZNF292	AL132989.1	0.449299495	5.56E-20	postive
B4GALT4	AC084824.4	0.434246087	1.24E-18	postive
GAL3ST1	AC084824.4	0.442600302	2.26E-19	postive
CYB5A	LINC01485	0.429189174	3.41E-18	postive
CHST12	AC005332.4	0.444560618	1.50E-19	postive
CXCR4	AC005332.4	0.438846645	4.89E-19	postive
EXT2	AC005332.4	0.411563151	1.01E-16	postive
FUT8	AC005332.4	0.402102704	5.75E-16	postive
SDC3	AC005332.4	0.422312072	1.31E-17	postive
POLR3K	AC106820.3	0.481784268	3.93E-23	postive
STMN1	AC106820.3	0.469102673	7.32E-22	postive
ALDOA	AC008771.1	0.409532838	1.48E-16	postive
B3GAT3	AC008771.1	0.446831751	9.35E-20	postive
POLR3K	AC008771.1	0.442170902	2.47E-19	postive
PPIA	AC008771.1	0.426585723	5.70E-18	postive
B3GALT6	AC012510.1	0.453288352	2.38E-20	postive
B4GALT2	AC012510.1	0.406322009	2.67E-16	postive
B4GALT7	AC012510.1	0.416741481	3.81E-17	postive
CHST12	AC012510.1	0.458535979	7.64E-21	postive
CLN6	AC012510.1	0.422988733	1.15E-17	postive
CYB5A	AC012510.1	-0.441049299	3.11E-19	negative
GMPPA	AC012510.1	0.529343949	2.14E-28	postive
PGLS	AC012510.1	0.581405232	3.35E-35	postive
PPIA	AC012510.1	0.408951308	1.64E-16	postive
RBCK1	AC012510.1	0.404211867	3.92E-16	postive
ALDOA	AC124798.1	0.569461125	1.56E-33	postive
GNPDA1	AC124798.1	0.401491847	6.42E-16	postive
GYS1	AC124798.1	0.409060981	1.61E-16	postive
PFKP	AC124798.1	0.42864484	3.80E-18	postive
PKM	AC124798.1	0.446241077	1.06E-19	postive
BIK	AL160006.1	0.401431855	6.49E-16	postive
MERTK	AL160006.1	0.548173219	1.01E-30	postive
MERTK	AC026765.3	0.41890054	2.53E-17	postive
BIK	AC055720.2	0.403243046	4.68E-16	postive
GCLC	AC055720.2	0.503987495	1.74E-25	postive
MERTK	AC055720.2	0.443081698	2.04E-19	postive
SDC2	AC055720.2	0.411845193	9.59E-17	postive
ANKZF1	AL355488.1	0.5172462	5.61E-27	postive
CASP6	AL355488.1	0.501764518	3.04E-25	postive
CDK1	AL355488.1	0.421735717	1.47E-17	postive
CENPA	AL355488.1	0.442721925	2.20E-19	postive
DEPDC1	AL355488.1	0.462840993	2.97E-21	postive
HS2ST1	AL355488.1	0.4515604	3.44E-20	postive
KIF20A	AL355488.1	0.436016557	8.69E-19	postive
MED24	AL355488.1	0.401626521	6.27E-16	postive
NASP	AL355488.1	0.555496327	1.15E-31	postive
RPE	AL355488.1	0.411325629	1.06E-16	postive
VEGFA	AL355488.1	0.490261288	5.20E-24	postive
ZNF292	AL355488.1	0.42089111	1.72E-17	postive
BIK	LINC01124	0.481161419	4.55E-23	postive
GCLC	LINC01124	0.450100453	4.69E-20	postive
MERTK	LINC01124	0.605471592	8.81E-39	postive
SLC25A13	LINC01124	0.435642468	9.38E-19	postive
AGRN	LINC00997	0.435906212	8.89E-19	postive
PKM	LINC00997	0.408884628	1.66E-16	postive
ANKZF1	AC120053.1	0.484124143	2.26E-23	postive
CASP6	AC120053.1	0.444552591	1.51E-19	postive
CHST12	AC120053.1	0.406913172	2.39E-16	postive
IDUA	AC120053.1	0.408408834	1.82E-16	postive
SOX9	AC120053.1	0.500159094	4.55E-25	postive
NASP	LINC02315	0.405057071	3.36E-16	postive
STMN1	LINC02315	0.430775275	2.49E-18	postive
LHPP	AC004862.1	0.405142575	3.31E-16	postive
SDC2	LINC02637	0.450643726	4.18E-20	postive
SLC25A13	LINC02637	0.409716585	1.43E-16	postive
ANKZF1	SNHG1	0.462353817	3.31E-21	postive
B4GALT2	SNHG1	0.456622039	1.16E-20	postive
CASP6	SNHG1	0.425509395	7.04E-18	postive
CDK1	SNHG1	0.449092133	5.81E-20	postive
CENPA	SNHG1	0.44158923	2.78E-19	postive
CHST12	SNHG1	0.467624006	1.02E-21	postive
CYB5A	SNHG1	-0.404119713	3.99E-16	negative
ECD	SNHG1	0.431757775	2.05E-18	postive
IER3	SNHG1	0.419871587	2.10E-17	postive
KIF20A	SNHG1	0.509194879	4.59E-26	postive
NASP	SNHG1	0.483961351	2.35E-23	postive
QSOX1	SNHG1	0.404186956	3.94E-16	postive
RBCK1	SNHG1	0.410598515	1.21E-16	postive
SOX9	SNHG1	0.438498352	5.25E-19	postive
MERTK	ZBED5-AS1	0.488704998	7.57E-24	postive
HOMER1	BCAR3-AS1	0.410353948	1.27E-16	postive
AGRN	THAP9-AS1	0.423873067	9.68E-18	postive
CASP6	THAP9-AS1	0.533681756	6.43E-29	postive
CHST4	THAP9-AS1	0.409287045	1.54E-16	postive
PFKP	THAP9-AS1	0.410498752	1.23E-16	postive
PKM	THAP9-AS1	0.467985997	9.42E-22	postive
RPE	THAP9-AS1	0.506894272	8.29E-26	postive
ZNF292	THAP9-AS1	0.450707291	4.12E-20	postive
CLN6	AL139260.1	0.470571123	5.25E-22	postive
GNPDA1	AL139260.1	0.557609722	6.09E-32	postive
GYS1	AL139260.1	0.433535315	1.43E-18	postive
PDK3	AL139260.1	0.436392655	8.06E-19	postive
RRAGD	AL139260.1	0.468495037	8.40E-22	postive
CHST12	AC092171.2	0.446490149	1.00E-19	postive
KIF20A	AC092171.2	0.408454504	1.80E-16	postive
PPIA	AC092171.2	0.437348407	6.64E-19	postive
DEPDC1	LINC00221	0.401197852	6.77E-16	postive
NASP	LINC00221	0.414998445	5.31E-17	postive
FKBP4	AC074212.1	0.44083769	3.25E-19	postive
PSMC4	AC074212.1	0.439392828	4.37E-19	postive
B3GALT6	CAMTA1-DT	0.409178326	1.58E-16	postive
ANG	AC036176.1	0.4019755	5.89E-16	postive
CYB5A	AC036176.1	0.512872495	1.77E-26	postive
SOD1	AC036176.1	0.470426751	5.43E-22	postive
B3GAT3	PRR34-AS1	0.402785402	5.08E-16	postive
EFNA3	PRR34-AS1	0.413425336	7.14E-17	postive
PGLS	PRR34-AS1	0.471688256	4.07E-22	postive
PPIA	PRR34-AS1	0.415901341	4.47E-17	postive
B3GALT6	LINC00685	0.43577808	9.12E-19	postive
STMN1	RAB30-DT	0.429965729	2.92E-18	postive
STC2	LINC00886	0.586823672	5.56E-36	postive
ALDH9A1	ZFAS1	-0.421623061	1.50E-17	negative
ALDOA	ZFAS1	0.429161163	3.43E-18	postive
CHST12	ZFAS1	0.442179683	2.46E-19	postive
FKBP4	ZFAS1	0.440795256	3.28E-19	postive
PGLS	ZFAS1	0.508121174	6.05E-26	postive
PPIA	ZFAS1	0.516020542	7.75E-27	postive
PSMC4	ZFAS1	0.403415162	4.53E-16	postive
TPI1	ZFAS1	0.429165617	3.43E-18	postive
ANKZF1	AC005332.5	0.43464421	1.15E-18	postive
CENPA	AC005332.5	0.410603505	1.21E-16	postive
GNPDA1	AC005332.5	0.401047643	6.96E-16	postive
KIF20A	AC005332.5	0.404832398	3.50E-16	postive
MED24	AC005332.5	0.483517013	2.61E-23	postive
PAXIP1	AC005332.5	0.438358677	5.40E-19	postive
VEGFA	AC005332.5	0.420603225	1.82E-17	postive
XYLT2	AC005332.5	0.534873847	4.60E-29	postive
B4GALT4	AC018904.1	0.403827814	4.21E-16	postive
CASP6	AC018904.1	0.43386218	1.34E-18	postive
CHST12	AC018904.1	0.449615359	5.20E-20	postive
IDUA	AC018904.1	0.431107827	2.33E-18	postive
PKM	AC018904.1	0.481391607	4.31E-23	postive
QSOX1	AC018904.1	0.477783302	1.00E-22	postive
SOX9	AC018904.1	0.44342935	1.90E-19	postive
TGFA	AC018904.1	0.409162734	1.58E-16	postive
XYLT2	AC018904.1	0.466978445	1.18E-21	postive
ANKZF1	AC025265.1	0.409192186	1.57E-16	postive
PGLS	AC074032.1	0.438301047	5.46E-19	postive
SLC25A10	AC008946.1	0.424058423	9.34E-18	postive
PGLS	LINC01023	0.410684651	1.19E-16	postive
SLC25A10	LINC01023	0.428808183	3.68E-18	postive
CHST12	PDCD4-AS1	0.413244765	7.38E-17	postive
GYS1	PDCD4-AS1	0.512427407	1.99E-26	postive
EFNA3	AL445524.1	0.455489997	1.48E-20	postive
HAX1	AL445524.1	0.400479201	7.71E-16	postive
B3GALT6	SNHG6	0.407108766	2.31E-16	postive
B3GAT3	SNHG6	0.439423567	4.34E-19	postive
B4GALT2	SNHG6	0.42279651	1.19E-17	postive
FKBP4	SNHG6	0.463712207	2.45E-21	postive
PGLS	SNHG6	0.552221753	3.07E-31	postive
PPIA	SNHG6	0.422975311	1.15E-17	postive
TPI1	SNHG6	0.448157906	7.08E-20	postive
PGLS	YTHDF3-AS1	0.413832729	6.61E-17	postive
PAXIP1	AL928654.2	0.45004647	4.75E-20	postive
VEGFA	AL928654.2	0.411067074	1.11E-16	postive
POLR3K	MAFG-DT	0.428680338	3.77E-18	postive
TPI1	MAFG-DT	0.410424234	1.25E-16	postive
B4GALT2	AL604028.1	0.407700962	2.07E-16	postive
PGLS	SNHG19	0.519459175	3.12E-27	postive
TPI1	SNHG19	0.492923192	2.72E-24	postive
GYS2	AL360181.1	0.412662473	8.23E-17	postive
PFKFB1	AL360181.1	0.483610262	2.56E-23	postive
DEPDC1	MROCKI	0.407123048	2.30E-16	postive
NASP	MROCKI	0.409413391	1.51E-16	postive
HS6ST2	LINC00987	0.404056194	4.04E-16	postive
MET	AC016405.3	0.459434446	6.28E-21	postive
TPI1	AC016405.3	0.444135855	1.64E-19	postive
ANKZF1	AC127024.5	0.468366821	8.65E-22	postive
B4GALT2	AC127024.5	0.416290917	4.15E-17	postive
CASP6	AC127024.5	0.49326057	2.51E-24	postive
CDK1	AC127024.5	0.457954466	8.68E-21	postive
CENPA	AC127024.5	0.463019485	2.85E-21	postive
CHST12	AC127024.5	0.422695155	1.22E-17	postive
CLN6	AC127024.5	0.444306871	1.59E-19	postive
CYB5A	AC127024.5	-0.41617537	4.25E-17	negative
KIF20A	AC127024.5	0.477051825	1.19E-22	postive
NASP	AC127024.5	0.461332366	4.14E-21	postive
QSOX1	AC127024.5	0.432462749	1.78E-18	postive
RBCK1	AC127024.5	0.452074202	3.08E-20	postive
SOX9	AC127024.5	0.459713278	5.91E-21	postive
STMN1	AC127024.5	0.400910249	7.13E-16	postive
XYLT2	AC127024.5	0.449094938	5.81E-20	postive
ZNF292	AC127024.5	0.411326391	1.06E-16	postive
ALDOA	AC015908.3	-0.409014646	1.62E-16	negative
ALDOB	AP001065.3	0.410548442	1.22E-16	postive
ANGPTL4	AP001065.3	0.40740948	2.18E-16	postive
PFKFB1	AP001065.3	0.487682242	9.68E-24	postive
ANKZF1	AC104794.3	0.403912491	4.14E-16	postive
XYLT2	AC104794.3	0.420989707	1.69E-17	postive
DCN	AC015922.3	0.405892958	2.89E-16	postive
GYS1	AC015922.3	0.422904491	1.17E-17	postive
PAM	AC015922.3	0.434097972	1.28E-18	postive
AGRN	AP000757.2	0.408601343	1.75E-16	postive
B3GNT3	AP000757.2	0.41722268	3.48E-17	postive
GAL3ST1	AP000757.2	0.464612122	2.00E-21	postive
TGFA	AP000757.2	0.455182186	1.58E-20	postive
NASP	JPX	0.421714004	1.47E-17	postive
STMN1	JPX	0.425091241	7.64E-18	postive
AKR1A1	PRKAG2-AS1	0.400519589	7.65E-16	postive
COG2	AC005034.3	0.447297425	8.48E-20	postive
PFKP	AC005034.3	0.424746595	8.17E-18	postive
RPE	AC005034.3	0.479696623	6.42E-23	postive
HAX1	LINC01703	0.466146431	1.42E-21	postive
CDK1	SNHG21	0.405597998	3.05E-16	postive
CENPA	SNHG21	0.471892549	3.89E-22	postive
ECD	SNHG21	0.474522945	2.13E-22	postive
KIF20A	SNHG21	0.540383955	9.67E-30	postive
NASP	SNHG21	0.473957473	2.43E-22	postive
PKM	SNHG21	0.454279428	1.92E-20	postive
PSMC4	SNHG21	0.411549659	1.01E-16	postive
STMN1	SNHG21	0.4086661	1.73E-16	postive
ALDOB	LINC02428	0.460377337	5.11E-21	postive
AGRN	LINC02035	0.475728538	1.61E-22	postive
ARPP19	LINC02035	0.446656929	9.70E-20	postive
B4GALT4	LINC02035	0.4825634	3.27E-23	postive
CASP6	LINC02035	0.518629847	3.89E-27	postive
CHST1	LINC02035	0.470914421	4.86E-22	postive
CHST12	LINC02035	0.407642943	2.09E-16	postive
CHST4	LINC02035	0.601337835	3.82E-38	postive
COG2	LINC02035	0.460246612	5.26E-21	postive
COPB2	LINC02035	0.409522097	1.48E-16	postive
GPC4	LINC02035	0.448719607	6.28E-20	postive
GYS1	LINC02035	0.476285769	1.42E-22	postive
KIF2A	LINC02035	0.429614436	3.14E-18	postive
PAXIP1	LINC02035	0.42994512	2.94E-18	postive
PFKP	LINC02035	0.501217158	3.49E-25	postive
PKM	LINC02035	0.46966226	6.45E-22	postive
RPE	LINC02035	0.520096067	2.63E-27	postive
TGFA	LINC02035	0.473716585	2.56E-22	postive
XYLT2	LINC02035	0.438584635	5.16E-19	postive
ZNF292	LINC02035	0.449913237	4.88E-20	postive
ECD	AC093227.1	0.449893938	4.90E-20	postive
HS2ST1	AC093227.1	0.44359421	1.84E-19	postive
MED24	AC093227.1	0.404748558	3.56E-16	postive
PAXIP1	AC093227.1	0.481454514	4.25E-23	postive
SOX9	AC093227.1	0.446722049	9.57E-20	postive
ZNF292	AC093227.1	0.410145167	1.32E-16	postive
ANKZF1	CCDC18-AS1	0.513107842	1.66E-26	postive
ZNF292	CCDC18-AS1	0.438890604	4.84E-19	postive
ANKZF1	Z95115.1	0.4831196	2.87E-23	postive
HS2ST1	Z95115.1	0.415787286	4.57E-17	postive
NASP	Z95115.1	0.446690466	9.63E-20	postive
AGRN	NRAV	0.528795128	2.49E-28	postive
ALDOA	NRAV	0.676948456	1.86E-51	postive
ARPP19	NRAV	0.468393279	8.59E-22	postive
B3GNT3	NRAV	0.455343056	1.53E-20	postive
B4GALT2	NRAV	0.433967733	1.31E-18	postive
B4GALT4	NRAV	0.434319474	1.22E-18	postive
CASP6	NRAV	0.628428231	1.71E-42	postive
CENPA	NRAV	0.461606927	3.90E-21	postive
CHPF2	NRAV	0.427300449	4.95E-18	postive
CHST12	NRAV	0.510205909	3.54E-26	postive
CHST4	NRAV	0.428422788	3.97E-18	postive
COG2	NRAV	0.457424512	9.74E-21	postive
COPB2	NRAV	0.405486698	3.11E-16	postive
CYB5A	NRAV	-0.433093323	1.57E-18	negative
ELF3	NRAV	0.414996984	5.31E-17	postive
ENO1	NRAV	0.411020465	1.12E-16	postive
ENO2	NRAV	0.405654297	3.01E-16	postive
G6PD	NRAV	0.411021888	1.12E-16	postive
GAL3ST1	NRAV	0.525676485	5.84E-28	postive
GNPDA1	NRAV	0.48884639	7.32E-24	postive
GYS1	NRAV	0.476889111	1.23E-22	postive
KIF20A	NRAV	0.50145021	3.29E-25	postive
KIF2A	NRAV	0.538757996	1.54E-29	postive
MED24	NRAV	0.462412328	3.26E-21	postive
NASP	NRAV	0.408550596	1.77E-16	postive
PFKP	NRAV	0.566060431	4.54E-33	postive
PKM	NRAV	0.573177072	4.81E-34	postive
PMM2	NRAV	0.454450052	1.85E-20	postive
PPIA	NRAV	0.477982167	9.57E-23	postive
RARS1	NRAV	0.407752608	2.05E-16	postive
RPE	NRAV	0.608554404	2.91E-39	postive
SOX9	NRAV	0.437070665	7.02E-19	postive
TGFA	NRAV	0.537933055	1.94E-29	postive
TPI1	NRAV	0.43607687	8.59E-19	postive
XYLT2	NRAV	0.483531497	2.60E-23	postive
ZNF292	NRAV	0.426877733	5.38E-18	postive
AGRN	LINC00342	0.425000655	7.77E-18	postive
ANKZF1	LINC00342	0.432883488	1.63E-18	postive
B4GALT4	LINC00342	0.471265618	4.49E-22	postive
CASP6	LINC00342	0.462618323	3.12E-21	postive
CHST12	LINC00342	0.422251514	1.33E-17	postive
ELF3	LINC00342	0.458042673	8.51E-21	postive
EXT1	LINC00342	0.437537474	6.39E-19	postive
GYS1	LINC00342	0.427588689	4.68E-18	postive
IDUA	LINC00342	0.444839507	1.42E-19	postive
IER3	LINC00342	0.411451476	1.03E-16	postive
PFKP	LINC00342	0.41728182	3.44E-17	postive
PKM	LINC00342	0.456519456	1.18E-20	postive
QSOX1	LINC00342	0.437207456	6.83E-19	postive
RPE	LINC00342	0.413926692	6.49E-17	postive
SOX9	LINC00342	0.428253467	4.10E-18	postive
TGFA	LINC00342	0.503084799	2.18E-25	postive
XYLT2	LINC00342	0.443375338	1.92E-19	postive
ZNF292	LINC00342	0.476118027	1.47E-22	postive
ANKZF1	AL365330.1	0.443909906	1.72E-19	postive
SLC25A10	KMT2E-AS1	0.462115195	3.49E-21	postive
TPI1	KMT2E-AS1	0.423182648	1.11E-17	postive
ALDOA	MAPKAPK5-AS1	0.601232724	3.96E-38	postive
ANKZF1	MAPKAPK5-AS1	0.413800574	6.65E-17	postive
B3GALT6	MAPKAPK5-AS1	0.476550369	1.33E-22	postive
B3GAT3	MAPKAPK5-AS1	0.485046659	1.82E-23	postive
B4GALT2	MAPKAPK5-AS1	0.431621253	2.10E-18	postive
B4GALT7	MAPKAPK5-AS1	0.451767074	3.29E-20	postive
CENPA	MAPKAPK5-AS1	0.421413269	1.56E-17	postive
CHST12	MAPKAPK5-AS1	0.523172602	1.15E-27	postive
CYB5A	MAPKAPK5-AS1	-0.439767825	4.05E-19	negative
FKBP4	MAPKAPK5-AS1	0.496872547	1.03E-24	postive
GMPPA	MAPKAPK5-AS1	0.496751145	1.06E-24	postive
GNE	MAPKAPK5-AS1	-0.413406058	7.16E-17	negative
GYS2	MAPKAPK5-AS1	-0.414880955	5.42E-17	negative
MIF	MAPKAPK5-AS1	0.424930794	7.88E-18	postive
PGLS	MAPKAPK5-AS1	0.570965417	9.73E-34	postive
PKM	MAPKAPK5-AS1	0.448178371	7.05E-20	postive
POLR3K	MAPKAPK5-AS1	0.517779565	4.87E-27	postive
PPIA	MAPKAPK5-AS1	0.600164415	5.76E-38	postive
PSMC4	MAPKAPK5-AS1	0.438598826	5.14E-19	postive
RBCK1	MAPKAPK5-AS1	0.477697198	1.02E-22	postive
TPI1	MAPKAPK5-AS1	0.542798007	4.84E-30	postive
AKR1A1	LINC01144	0.457623531	9.32E-21	postive
KIF20A	GASAL1	0.401175281	6.80E-16	postive
ALDOA	GPRC5D-AS1	0.42016038	1.98E-17	postive
TPI1	GPRC5D-AS1	0.45873595	7.32E-21	postive
AGRN	LINC02041	0.659805125	4.24E-48	postive
ALDOA	LINC02041	0.468839792	7.77E-22	postive
B3GNT3	LINC02041	0.538541707	1.63E-29	postive
COG2	LINC02041	0.410226653	1.30E-16	postive
DSC2	LINC02041	0.506335466	9.56E-26	postive
EGLN3	LINC02041	0.416568056	3.94E-17	postive
ERO1A	LINC02041	0.447070465	8.89E-20	postive
GFPT1	LINC02041	0.405060397	3.36E-16	postive
GPC4	LINC02041	0.430029159	2.89E-18	postive
PFKP	LINC02041	0.467179381	1.13E-21	postive
RPE	LINC02041	0.409614742	1.45E-16	postive
TGFA	LINC02041	0.43858179	5.16E-19	postive
ZNF292	LINC02041	0.472442177	3.43E-22	postive
CASP6	AC005696.1	0.403869529	4.17E-16	postive
CHST4	AC005696.1	0.615768497	2.08E-40	postive
GAL3ST1	AC005696.1	0.442194931	2.46E-19	postive
PFKP	AC005696.1	0.609245335	2.27E-39	postive
MET	AC068506.1	0.407245	2.25E-16	postive
GMPPA	AL451165.2	0.416107134	4.30E-17	postive
MPI	AL451165.2	0.414577308	5.74E-17	postive
B3GALT6	AC012146.1	0.419198862	2.39E-17	postive
GMPPA	AC012146.1	0.415861446	4.51E-17	postive
PGLS	AC012146.1	0.425764544	6.69E-18	postive
PPIA	AC012146.1	0.438865684	4.87E-19	postive
ANKZF1	ARHGAP27P1-BPTFP1-KPNA2P3	0.456483472	1.19E-20	postive
B4GALT4	ARHGAP27P1-BPTFP1-KPNA2P3	0.411515269	1.02E-16	postive
SOX9	ARHGAP27P1-BPTFP1-KPNA2P3	0.424089481	9.28E-18	postive
ANKZF1	LINC-PINT	0.414271609	6.09E-17	postive
CDK1	SNHG10	0.44917979	5.70E-20	postive
CENPA	SNHG10	0.475494358	1.70E-22	postive
KIF20A	SNHG10	0.428918435	3.60E-18	postive
NASP	SNHG10	0.539631287	1.20E-29	postive
PSMC4	SNHG10	0.436193746	8.39E-19	postive
STMN1	SNHG10	0.425810748	6.63E-18	postive
AGRN	AC005261.1	0.410557175	1.22E-16	postive
CASP6	AC005261.1	0.464713806	1.96E-21	postive
CHST12	AC005261.1	0.448114552	7.14E-20	postive
CYB5A	AC005261.1	-0.476845337	1.25E-22	negative
GYS1	AC005261.1	0.487896149	9.19E-24	postive
PKM	AC005261.1	0.42214229	1.35E-17	postive
SOX9	AC005261.1	0.547349882	1.29E-30	postive
TGFA	AC005261.1	0.413028207	7.69E-17	postive
ZNF292	AC005261.1	0.405574337	3.06E-16	postive
B3GALT6	AL035071.1	0.434309442	1.23E-18	postive
B4GALT2	AL035071.1	0.459678909	5.95E-21	postive
CHST12	AL035071.1	0.55509516	1.30E-31	postive
CYB5A	AL035071.1	-0.419124307	2.42E-17	negative
KIF20A	AL035071.1	0.422485743	1.27E-17	postive
PSMC4	AL035071.1	0.502854101	2.31E-25	postive
PAXIP1	PAXIP1-AS1	0.452658463	2.72E-20	postive
ABCB6	AL033397.1	0.456937733	1.08E-20	postive
IDH1	AL033397.1	0.454377343	1.88E-20	postive
ARPP19	AC007406.5	0.485694064	1.56E-23	postive
COPB2	AC007406.5	0.470199043	5.72E-22	postive
ECD	AC007406.5	0.469172525	7.21E-22	postive
HS2ST1	AC007406.5	0.428630819	3.81E-18	postive
KIF2A	AC007406.5	0.484749492	1.95E-23	postive
MED24	AC007406.5	0.427785423	4.50E-18	postive
PAXIP1	AC007406.5	0.53565724	3.69E-29	postive
RPE	AC007406.5	0.536898161	2.60E-29	postive
SOD1	AC007406.5	-0.404234411	3.91E-16	negative
SOX9	AC007406.5	0.407567879	2.12E-16	postive
ZNF292	AC007406.5	0.480801738	4.95E-23	postive
STMN1	ZNF793-AS1	0.48517459	1.76E-23	postive
B3GALT6	AC108673.3	0.404837529	3.50E-16	postive
PGLS	AC108673.3	0.423843546	9.74E-18	postive
ALDOA	TNRC6C-AS1	0.450667901	4.16E-20	postive
ANKZF1	TNRC6C-AS1	0.405801677	2.93E-16	postive
PKM	TNRC6C-AS1	0.403896445	4.15E-16	postive
SDC3	TNRC6C-AS1	0.411783457	9.70E-17	postive
SLC16A3	TNRC6C-AS1	0.405913752	2.87E-16	postive
ANKZF1	AL358472.2	0.448938057	6.00E-20	postive
PGLS	AC010531.6	0.423745668	9.93E-18	postive
TPI1	AC010531.6	0.422554271	1.25E-17	postive
PGLS	AC147067.1	0.441116655	3.07E-19	postive
CYB5A	AC068338.2	0.425402562	7.19E-18	postive
MPI	AC068338.2	0.421929587	1.41E-17	postive
ANG	AP001783.1	0.415653724	4.69E-17	postive
PFKFB1	AP001783.1	0.442270685	2.42E-19	postive
SDC1	AP001783.1	0.471595196	4.16E-22	postive
PSMC4	AC010331.1	0.402501373	5.35E-16	postive
ANKZF1	AC090589.3	0.402247262	5.60E-16	postive
ZNF292	AC090589.3	0.424391215	8.75E-18	postive
CTH	Z82246.1	0.408360262	1.83E-16	postive
ARPP19	AL391121.1	0.414198244	6.17E-17	postive
PAXIP1	AL391121.1	0.417343315	3.40E-17	postive
ENO1	ZFPM2-AS1	0.463714783	2.45E-21	postive
G6PD	ZFPM2-AS1	0.547135204	1.37E-30	postive
ME1	ZFPM2-AS1	0.436605165	7.72E-19	postive
TALDO1	ZFPM2-AS1	0.417117864	3.55E-17	postive
COPB2	AC083799.1	0.44380008	1.76E-19	postive
ECD	AC083799.1	0.401501728	6.41E-16	postive
GNPDA1	AC083799.1	0.404455351	3.75E-16	postive
KIF20A	AC083799.1	0.407704332	2.07E-16	postive
NASP	AC083799.1	0.434205489	1.25E-18	postive
ARPP19	NORAD	0.593084463	6.69E-37	postive
COG2	NORAD	0.404341577	3.83E-16	postive
COPB2	NORAD	0.411344022	1.05E-16	postive
GFPT1	NORAD	0.408737808	1.71E-16	postive
KIF2A	NORAD	0.424033241	9.39E-18	postive
MED24	NORAD	0.458519495	7.67E-21	postive
NANP	NORAD	0.511929604	2.26E-26	postive
PAXIP1	NORAD	0.489757616	5.87E-24	postive
RPE	NORAD	0.431712091	2.07E-18	postive
XYLT2	NORAD	0.422151077	1.35E-17	postive
ZNF292	NORAD	0.476527591	1.34E-22	postive
ANKZF1	AC008735.2	0.479024813	7.51E-23	postive
ECD	AC008735.2	0.434302409	1.23E-18	postive
PAXIP1	AC008735.2	0.423254166	1.09E-17	postive
VEGFA	AC008735.2	0.411554438	1.01E-16	postive
ZNF292	AC008735.2	0.469213048	7.14E-22	postive
PSMC4	AC020910.5	0.428365593	4.01E-18	postive
SOD1	AC239800.2	0.47505424	1.88E-22	postive
PSMC4	DM1-AS	0.409660255	1.44E-16	postive
CD44	AC138207.5	0.477862325	9.84E-23	postive
CENPA	AC138207.5	0.41000229	1.35E-16	postive
CHPF2	AC138207.5	0.400020233	8.37E-16	postive
CHST12	AC138207.5	0.484042494	2.31E-23	postive
COL5A1	AC138207.5	0.414913394	5.39E-17	postive
CXCR4	AC138207.5	0.425396764	7.19E-18	postive
FUT8	AC138207.5	0.530082191	1.75E-28	postive
GNPDA1	AC138207.5	0.439708302	4.10E-19	postive
GYS1	AC138207.5	0.474363082	2.21E-22	postive
PAM	AC138207.5	0.53620816	3.16E-29	postive
PDK3	AC138207.5	0.505205079	1.27E-25	postive
PKM	AC138207.5	0.60381745	1.59E-38	postive
SAP30	AC138207.5	0.419199014	2.39E-17	postive
SDC3	AC138207.5	0.792085615	9.29E-82	postive
CENPA	U62317.1	0.42205115	1.38E-17	postive
CHST12	U62317.1	0.42272015	1.21E-17	postive
CLN6	U62317.1	0.426447074	5.86E-18	postive
NASP	U62317.1	0.415717645	4.63E-17	postive
ALDOA	AGAP2-AS1	0.501477888	3.27E-25	postive
CHST12	AGAP2-AS1	0.555056757	1.32E-31	postive
GYS1	AGAP2-AS1	0.592422165	8.39E-37	postive
PAM	AGAP2-AS1	0.472775792	3.18E-22	postive
PKM	AGAP2-AS1	0.51610273	7.59E-27	postive
SDC3	AGAP2-AS1	0.405040968	3.37E-16	postive
ANKZF1	LINC01138	0.537500591	2.20E-29	postive
CENPA	LINC01138	0.413993114	6.41E-17	postive
KIF20A	LINC01138	0.402863764	5.01E-16	postive
NASP	LINC01138	0.406247994	2.70E-16	postive
RBCK1	LINC01138	0.46867959	8.06E-22	postive
STMN1	LINC01138	0.450865181	3.99E-20	postive
PKP2	AL450326.1	0.448315923	6.84E-20	postive
SLC35A3	AL450326.1	0.444864154	1.41E-19	postive
IDUA	AC008610.1	0.417937978	3.04E-17	postive
PGLS	AC008610.1	0.554438611	1.58E-31	postive
EFNA3	ELF3-AS1	0.514014232	1.31E-26	postive
GMPPA	ELF3-AS1	0.421814731	1.44E-17	postive
RBCK1	ELF3-AS1	0.526802033	4.30E-28	postive
ARPP19	AC015871.3	0.410775075	1.17E-16	postive
ME1	MSC-AS1	0.509435671	4.32E-26	postive
AGRN	AC022150.2	0.406849592	2.42E-16	postive
PAXIP1	AC022150.2	0.462730653	3.04E-21	postive
QSOX1	AC022150.2	0.431013619	2.37E-18	postive
SOX9	AC022150.2	0.482691696	3.18E-23	postive
ZNF292	AC022150.2	0.509838434	3.89E-26	postive
ANKZF1	LINC01578	0.446679886	9.65E-20	postive
ANKZF1	SNHG20	0.460555078	4.91E-21	postive
B4GALT2	SNHG20	0.469294581	7.01E-22	postive
CENPA	SNHG20	0.440453383	3.52E-19	postive
CHST12	SNHG20	0.437166786	6.89E-19	postive
ECD	SNHG20	0.436095682	8.56E-19	postive
KIF20A	SNHG20	0.467377274	1.08E-21	postive
NASP	SNHG20	0.415525959	4.80E-17	postive
XYLT2	SNHG20	0.427079226	5.17E-18	postive
IDUA	AC027796.4	0.422432348	1.28E-17	postive
VCAN	AC027796.4	0.422824868	1.19E-17	postive
VCAN	AL138826.1	0.450778509	4.06E-20	postive
ALDOA	AC023043.4	0.444645792	1.48E-19	postive
IGFBP3	AC023043.4	0.4429852	2.09E-19	postive
PKM	AC023043.4	0.401569567	6.33E-16	postive
PPIA	AC023043.4	0.414333851	6.01E-17	postive
RBCK1	AC023043.4	0.400893432	7.15E-16	postive
SLC16A3	AC023043.4	0.473513924	2.69E-22	postive
TPI1	AC023043.4	0.430251006	2.76E-18	postive
CXCR4	AC093278.2	0.411023543	1.12E-16	postive
DCN	AC093278.2	0.531160762	1.30E-28	postive
VCAN	AC093278.2	0.429141498	3.44E-18	postive
QSOX1	HAGLR	0.404282759	3.87E-16	postive
SOX9	HAGLR	0.489807834	5.80E-24	postive
PGLS	AC027307.2	0.401010098	7.01E-16	postive
ARPP19	EBLN3P	0.495042643	1.62E-24	postive
B4GALT1	EBLN3P	0.496966464	1.01E-24	postive
COPB2	EBLN3P	0.566365771	4.13E-33	postive
GFPT1	EBLN3P	0.494957398	1.65E-24	postive
KIF2A	EBLN3P	0.491473593	3.87E-24	postive
ME2	EBLN3P	0.423357798	1.07E-17	postive
PAXIP1	EBLN3P	0.543886997	3.53E-30	postive
PMM2	EBLN3P	0.480422265	5.42E-23	postive
PPP2CB	EBLN3P	0.409245133	1.56E-16	postive
RPE	EBLN3P	0.480133508	5.80E-23	postive
SLC35A3	EBLN3P	0.492318199	3.15E-24	postive
VEGFA	EBLN3P	0.425006613	7.76E-18	postive
ZNF292	EBLN3P	0.512195118	2.11E-26	postive
MED24	AC067852.2	0.613461951	4.87E-40	postive
XYLT2	AC067852.2	0.553419759	2.15E-31	postive
ANKZF1	AC004148.1	0.427303536	4.95E-18	postive
DEPDC1	AL359504.1	0.402583461	5.27E-16	postive
HS2ST1	AL359504.1	0.455072075	1.62E-20	postive
NASP	AL359504.1	0.573764535	3.99E-34	postive
AGRN	AC000123.1	0.413598206	6.91E-17	postive
CHPF2	AC000123.1	0.498647868	6.63E-25	postive
GFPT1	AC000123.1	0.442219299	2.44E-19	postive
KIF2A	AC000123.1	0.408930633	1.65E-16	postive
PAXIP1	AC000123.1	0.516522795	6.79E-27	postive
PMM2	AC000123.1	0.490141472	5.35E-24	postive
ANKZF1	AL390728.6	0.503238495	2.10E-25	postive
CASP6	AL390728.6	0.458836264	7.16E-21	postive
ZNF292	AL390728.6	0.480296527	5.58E-23	postive
ALDOA	NOP14-AS1	0.420029748	2.04E-17	postive
ANKZF1	NOP14-AS1	0.408723779	1.71E-16	postive
CASP6	NOP14-AS1	0.415186253	5.12E-17	postive
IDUA	NOP14-AS1	0.433962179	1.32E-18	postive
XYLT2	NOP14-AS1	0.491223631	4.12E-24	postive
ANKZF1	GAS5	0.411698075	9.86E-17	postive
PGLS	GAS5	0.44522089	1.31E-19	postive
PPIA	GAS5	0.471656346	4.10E-22	postive
SOD1	AC018521.5	0.444986315	1.38E-19	postive
CENPA	GIHCG	0.474343613	2.22E-22	postive
CHST12	GIHCG	0.408211125	1.88E-16	postive
KIF20A	GIHCG	0.428507241	3.90E-18	postive
NASP	GIHCG	0.523804833	9.71E-28	postive
PSMC4	GIHCG	0.436582052	7.75E-19	postive
STMN1	GIHCG	0.516187945	7.42E-27	postive
ANKZF1	AL021707.6	0.421337186	1.58E-17	postive
CHST12	AL021707.6	0.45451599	1.83E-20	postive
ALDOB	CR936218.2	0.410166058	1.31E-16	postive
MERTK	AC008549.1	0.404623954	3.64E-16	postive
SDC2	AC008549.1	0.421257884	1.61E-17	postive
SLC25A13	AC008549.1	0.412749894	8.10E-17	postive
TPST1	AC008549.1	-0.417475453	3.32E-17	negative
AKR1A1	AC099343.3	0.405697347	2.99E-16	postive
SOX9	AC022784.1	0.429912556	2.96E-18	postive
IDH1	AC010273.3	0.450546991	4.27E-20	postive
ME1	AC010273.3	0.41159429	1.01E-16	postive
MET	AC105105.2	0.446976679	9.07E-20	postive
SLC25A13	AC105105.2	0.474212616	2.29E-22	postive
STMN1	AL139384.1	0.421790309	1.45E-17	postive
ALDOA	AC048341.2	0.439497546	4.28E-19	postive
ANKZF1	AC048341.2	0.409408246	1.51E-16	postive
B4GALT4	AC048341.2	0.468446577	8.49E-22	postive
CHPF2	AC048341.2	0.422268214	1.32E-17	postive
CHST12	AC048341.2	0.512954182	1.73E-26	postive
GYS1	AC048341.2	0.472281074	3.56E-22	postive
IDUA	AC048341.2	0.413584314	6.93E-17	postive
PKM	AC048341.2	0.601944356	3.08E-38	postive
TALDO1	LINC01564	0.44113817	3.05E-19	postive
ARPP19	FGD5-AS1	0.629333428	1.20E-42	postive
B4GALT4	FGD5-AS1	0.45634497	1.23E-20	postive
COPB2	FGD5-AS1	0.565862996	4.83E-33	postive
ECD	FGD5-AS1	0.420526837	1.85E-17	postive
EXT2	FGD5-AS1	0.410505784	1.23E-16	postive
HMMR	FGD5-AS1	0.413491986	7.05E-17	postive
HS2ST1	FGD5-AS1	0.512781731	1.81E-26	postive
KIF2A	FGD5-AS1	0.530157832	1.71E-28	postive
MED24	FGD5-AS1	0.509177167	4.61E-26	postive
NANP	FGD5-AS1	0.506290682	9.67E-26	postive
PAXIP1	FGD5-AS1	0.598025032	1.22E-37	postive
PKP2	FGD5-AS1	0.458478497	7.74E-21	postive
PMM2	FGD5-AS1	0.429405821	3.27E-18	postive
RPE	FGD5-AS1	0.59536507	3.06E-37	postive
SLC35A3	FGD5-AS1	0.513088883	1.67E-26	postive
XYLT2	FGD5-AS1	0.427592194	4.68E-18	postive
ZNF292	FGD5-AS1	0.453463219	2.29E-20	postive
GYS2	AL161668.4	0.471374328	4.38E-22	postive
PFKFB1	AL161668.4	0.47356579	2.65E-22	postive
MERTK	AC090150.1	0.619088467	6.03E-41	postive
B3GALT6	AL121832.2	0.418024409	2.99E-17	postive
GMPPA	AL121832.2	0.436769019	7.46E-19	postive
PGLS	AL121832.2	0.530376464	1.61E-28	postive
PSMC4	AL121832.2	0.406001252	2.83E-16	postive
SLC25A10	AL121832.2	0.401384752	6.55E-16	postive
TPI1	AL121832.2	0.471094042	4.66E-22	postive
CYB5A	AC010336.2	0.457402127	9.78E-21	postive
GYS2	AC010336.2	0.470775033	5.02E-22	postive
B3GALT6	PXN-AS1	0.505839705	1.08E-25	postive
B3GAT3	PXN-AS1	0.497275205	9.33E-25	postive
B4GALT2	PXN-AS1	0.431815781	2.02E-18	postive
B4GALT7	PXN-AS1	0.479454926	6.79E-23	postive
GMPPA	PXN-AS1	0.517721043	4.95E-27	postive
PGLS	PXN-AS1	0.548074767	1.04E-30	postive
PPIA	PXN-AS1	0.499894698	4.86E-25	postive
RBCK1	PXN-AS1	0.447572922	8.00E-20	postive
CHST12	PCED1B-AS1	0.453113555	2.47E-20	postive
CXCR4	PCED1B-AS1	0.72756783	7.49E-63	postive
FUT8	PCED1B-AS1	0.47873823	8.03E-23	postive
ISG20	PCED1B-AS1	0.455408529	1.51E-20	postive
SDC3	PCED1B-AS1	0.542213272	5.72E-30	postive
CASP6	MIR3936HG	0.405294874	3.22E-16	postive
CHST4	MIR3936HG	0.406097558	2.78E-16	postive
IDUA	MIR3936HG	0.428339293	4.04E-18	postive
PFKP	MIR3936HG	0.41611802	4.29E-17	postive
TGFA	MIR3936HG	0.451979555	3.15E-20	postive
ALDOA	ARRDC1-AS1	0.448302547	6.86E-20	postive
B3GALT6	ARRDC1-AS1	0.420693754	1.79E-17	postive
B3GAT3	ARRDC1-AS1	0.407306768	2.23E-16	postive
B4GALT2	ARRDC1-AS1	0.468861538	7.73E-22	postive
CENPA	ARRDC1-AS1	0.442266451	2.42E-19	postive
CHST12	ARRDC1-AS1	0.426068915	6.31E-18	postive
KIF20A	ARRDC1-AS1	0.408220594	1.88E-16	postive
NASP	ARRDC1-AS1	0.500831558	3.85E-25	postive
POLR3K	ARRDC1-AS1	0.438177239	5.60E-19	postive
STMN1	ARRDC1-AS1	0.43091601	2.42E-18	postive
TPI1	ARRDC1-AS1	0.432571914	1.74E-18	postive
ANKZF1	PANK2-AS1	0.440113006	3.77E-19	postive
POLR3K	AC009065.8	0.406012677	2.82E-16	postive
ARPP19	AC024075.1	0.451291359	3.64E-20	postive
EGFR	AC024075.1	0.412270865	8.86E-17	postive
PAXIP1	AC024075.1	0.485713815	1.55E-23	postive
ZNF292	AC024075.1	0.439180642	4.57E-19	postive
CHST1	AC060766.4	0.405582975	3.05E-16	postive
CHST12	AC060766.4	0.49586298	1.32E-24	postive
PKM	AC060766.4	0.531360335	1.23E-28	postive
SDC3	AC060766.4	0.46816111	9.06E-22	postive
ARPP19	LINC01278	0.408094486	1.93E-16	postive
COG2	LINC01278	0.510389514	3.37E-26	postive
COPB2	LINC01278	0.534343568	5.34E-29	postive
ECD	LINC01278	0.425488178	7.07E-18	postive
PAXIP1	LINC01278	0.487491849	1.01E-23	postive
PGK1	LINC01278	0.447291154	8.49E-20	postive
PRPS1	LINC01278	0.441020226	3.13E-19	postive
MERTK	AL354920.1	0.481493116	4.21E-23	postive
MERTK	AC008966.1	0.448702925	6.31E-20	postive
ARPP19	AC021078.1	0.446778195	9.46E-20	postive
GFPT1	AC021078.1	0.432317264	1.83E-18	postive
PMM2	AC021078.1	0.442270839	2.42E-19	postive
RPE	AC021078.1	0.435063427	1.05E-18	postive
VEGFA	AC021078.1	0.4100925	1.33E-16	postive
ZNF292	AC021078.1	0.506565448	9.01E-26	postive
GCLC	TPRG1-AS1	0.490617669	4.77E-24	postive
IDH1	TPRG1-AS1	0.456568223	1.17E-20	postive
MERTK	TPRG1-AS1	0.531377973	1.22E-28	postive
SLC25A13	TPRG1-AS1	0.486342575	1.33E-23	postive
CHST2	AL359076.1	0.572236993	6.50E-34	postive
EXT2	AL359076.1	0.413672721	6.81E-17	postive
GPC1	AL359076.1	0.548649654	8.82E-31	postive
VLDLR	AL359076.1	0.522053556	1.56E-27	postive
ARPP19	CTBP1-DT	0.454995296	1.65E-20	postive
CASP6	CTBP1-DT	0.411809112	9.66E-17	postive
COG2	CTBP1-DT	0.437181525	6.86E-19	postive
COPB2	CTBP1-DT	0.411905675	9.49E-17	postive
HS2ST1	CTBP1-DT	0.403002259	4.89E-16	postive
KIF2A	CTBP1-DT	0.451597031	3.41E-20	postive
MED24	CTBP1-DT	0.518853026	3.66E-27	postive
NANP	CTBP1-DT	0.458775069	7.25E-21	postive
PAXIP1	CTBP1-DT	0.54266298	5.03E-30	postive
RPE	CTBP1-DT	0.438926276	4.81E-19	postive
XYLT2	CTBP1-DT	0.516395127	7.02E-27	postive
ZNF292	CTBP1-DT	0.422661313	1.23E-17	postive
SOX9	BAIAP2-DT	0.465630538	1.60E-21	postive
VEGFA	BAIAP2-DT	0.407792576	2.04E-16	postive
XYLT2	BAIAP2-DT	0.514521295	1.15E-26	postive
ZNF292	BAIAP2-DT	0.43745171	6.50E-19	postive
ALDOA	RBPMS-AS1	0.410291033	1.28E-16	postive
B3GNT3	RBPMS-AS1	0.483069843	2.90E-23	postive
CHST4	RBPMS-AS1	0.556127581	9.53E-32	postive
PFKP	RBPMS-AS1	0.680383543	3.71E-52	postive
TGFA	RBPMS-AS1	0.531269025	1.26E-28	postive
ARPP19	TNFRSF10A-AS1	0.485356076	1.69E-23	postive
B3GNT3	TNFRSF10A-AS1	0.416280966	4.16E-17	postive
B4GALT4	TNFRSF10A-AS1	0.417768887	3.14E-17	postive
ELF3	TNFRSF10A-AS1	0.414341356	6.01E-17	postive
ERO1A	TNFRSF10A-AS1	0.409293406	1.54E-16	postive
GFPT1	TNFRSF10A-AS1	0.467348513	1.09E-21	postive
KIF2A	TNFRSF10A-AS1	0.46419535	2.20E-21	postive
PMM2	TNFRSF10A-AS1	0.49800559	7.78E-25	postive
PPP2CB	TNFRSF10A-AS1	0.564486795	7.41E-33	postive
RPE	TNFRSF10A-AS1	0.448412217	6.71E-20	postive
TGFA	TNFRSF10A-AS1	0.411110479	1.10E-16	postive
ZNF292	TNFRSF10A-AS1	0.426954691	5.30E-18	postive
PGLS	AC040169.1	0.407041213	2.34E-16	postive
SLC25A10	AC040169.1	0.414009123	6.39E-17	postive
ARPP19	AL606489.1	0.407025319	2.34E-16	postive
AURKA	AL606489.1	0.423576745	1.03E-17	postive
CDK1	AL606489.1	0.558224693	5.05E-32	postive
CENPA	AL606489.1	0.404139964	3.97E-16	postive
COG2	AL606489.1	0.443279838	1.96E-19	postive
COPB2	AL606489.1	0.425043518	7.71E-18	postive
DEPDC1	AL606489.1	0.624845549	6.81E-42	postive
GNPDA1	AL606489.1	0.407221714	2.26E-16	postive
HMMR	AL606489.1	0.580705707	4.22E-35	postive
HS2ST1	AL606489.1	0.450981419	3.89E-20	postive
KIF20A	AL606489.1	0.471988407	3.81E-22	postive
KIF2A	AL606489.1	0.493794161	2.20E-24	postive
ME2	AL606489.1	0.415354255	4.96E-17	postive
MED24	AL606489.1	0.435221821	1.02E-18	postive
NASP	AL606489.1	0.421360666	1.58E-17	postive
PAXIP1	AL606489.1	0.527547453	3.51E-28	postive
STMN1	AL606489.1	0.507530833	7.04E-26	postive
VEGFA	AL606489.1	0.436861498	7.33E-19	postive
AURKA	TMPO-AS1	0.465301557	1.72E-21	postive
CDK1	TMPO-AS1	0.572559747	5.86E-34	postive
CENPA	TMPO-AS1	0.517465112	5.29E-27	postive
CLN6	TMPO-AS1	0.409346056	1.53E-16	postive
DEPDC1	TMPO-AS1	0.537734292	2.05E-29	postive
HMMR	TMPO-AS1	0.492058476	3.36E-24	postive
KIF20A	TMPO-AS1	0.442451961	2.33E-19	postive
NASP	TMPO-AS1	0.56638506	4.11E-33	postive
STMN1	TMPO-AS1	0.635603663	1.02E-43	postive
CDK1	AC011451.1	0.402299257	5.55E-16	postive
CENPA	AC011451.1	0.414716358	5.60E-17	postive
COL5A1	AC011451.1	0.403003678	4.89E-16	postive
EXT2	AC011451.1	0.426294399	6.03E-18	postive
FUT8	AC011451.1	0.48707775	1.12E-23	postive
ME2	AC011451.1	0.400188871	8.12E-16	postive
PKM	AC011451.1	0.409163818	1.58E-16	postive
ALDOA	AC026401.3	0.439790313	4.03E-19	postive
B3GALT6	AC026401.3	0.453622301	2.21E-20	postive
B4GALT2	AC026401.3	0.407683332	2.08E-16	postive
CDK1	AC026401.3	0.539566252	1.22E-29	postive
CENPA	AC026401.3	0.692857482	8.77E-55	postive
CHST12	AC026401.3	0.531994119	1.03E-28	postive
CLN6	AC026401.3	0.4407478	3.31E-19	postive
DEPDC1	AC026401.3	0.464028449	2.28E-21	postive
ENO1	AC026401.3	0.477678464	1.03E-22	postive
G6PD	AC026401.3	0.533282627	7.18E-29	postive
GMPPA	AC026401.3	0.410825091	1.16E-16	postive
GNPDA1	AC026401.3	0.466305816	1.37E-21	postive
HMMR	AC026401.3	0.439134346	4.61E-19	postive
KIF20A	AC026401.3	0.620821	3.14E-41	postive
NASP	AC026401.3	0.611055417	1.17E-39	postive
PDK3	AC026401.3	0.434312294	1.23E-18	postive
PKM	AC026401.3	0.462563432	3.16E-21	postive
POLR3K	AC026401.3	0.48591919	1.48E-23	postive
PPIA	AC026401.3	0.433836694	1.35E-18	postive
SAP30	AC026401.3	0.513769855	1.40E-26	postive
SDC3	AC026401.3	0.423206645	1.10E-17	postive
SLC16A3	AC026401.3	0.403229078	4.69E-16	postive
STMN1	AC026401.3	0.647471399	8.13E-46	postive
TPI1	AC026401.3	0.476495884	1.35E-22	postive
ALDOA	AC020916.1	0.409505547	1.48E-16	postive
IER3	AC020916.1	0.418660487	2.65E-17	postive
PKM	AC020916.1	0.523970887	9.28E-28	postive
VCAN	AC020916.1	0.535558828	3.80E-29	postive
PAXIP1	AC005586.1	0.591207179	1.27E-36	postive
ANKZF1	SNHG30	0.455340297	1.53E-20	postive
B3GALT6	SNHG30	0.405723607	2.98E-16	postive
CDK1	SNHG30	0.448674915	6.34E-20	postive
CENPA	SNHG30	0.455993611	1.33E-20	postive
GMPPA	SNHG30	0.441856404	2.63E-19	postive
NASP	SNHG30	0.487007093	1.14E-23	postive
PSMC4	SNHG30	0.440993387	3.15E-19	postive
STMN1	SNHG30	0.49030492	5.14E-24	postive
ALDOB	LINC02362	0.40169881	6.19E-16	postive
GNE	LINC02362	0.404262307	3.89E-16	postive
MERTK	AC078993.1	0.557762947	5.81E-32	postive
RBCK1	AC005332.3	0.429953851	2.93E-18	postive
B3GALT6	AC027644.3	0.437266237	6.75E-19	postive
GMPPA	AC027644.3	0.410124924	1.32E-16	postive
PGLS	AC027644.3	0.47807963	9.36E-23	postive
SLC25A10	AC027644.3	0.41938947	2.30E-17	postive
TPI1	AC027644.3	0.418229514	2.87E-17	postive
ALDOA	PPP1R14B-AS1	0.552739922	2.63E-31	postive
FKBP4	PPP1R14B-AS1	0.406784311	2.45E-16	postive
NOL3	PPP1R14B-AS1	0.427452306	4.81E-18	postive
PGLS	PPP1R14B-AS1	0.484910762	1.88E-23	postive
PPIA	PPP1R14B-AS1	0.518215362	4.34E-27	postive
TPI1	PPP1R14B-AS1	0.454193098	1.96E-20	postive
ANKZF1	AC068473.5	0.466912901	1.20E-21	postive
MERTK	CRIM1-DT	0.444893636	1.40E-19	postive
PFKP	CRIM1-DT	0.401580146	6.32E-16	postive
VCAN	AC111000.4	0.460843859	4.61E-21	postive
GMPPA	AL355802.3	0.407871843	2.01E-16	postive
NDUFV3	AL355802.3	0.401968849	5.89E-16	postive
PGLS	AL355802.3	0.430639915	2.56E-18	postive
RBCK1	AL355802.3	0.416487428	4.00E-17	postive
ALDOA	LINC00261	-0.420503873	1.86E-17	negative
GYS2	LINC00261	0.406970483	2.37E-16	postive
PPIA	LINC00261	-0.400274995	8.00E-16	negative
ARPP19	AC006026.3	0.418307717	2.83E-17	postive
B4GALT4	AC006026.3	0.440350844	3.59E-19	postive
CHST4	AC006026.3	0.446869968	9.28E-20	postive
RPE	AC006026.3	0.430329919	2.72E-18	postive
TGFA	AC006026.3	0.444637074	1.48E-19	postive
AGL	PAXIP1-AS2	0.437461881	6.48E-19	postive
ARPP19	PAXIP1-AS2	0.463997444	2.30E-21	postive
DLD	PAXIP1-AS2	0.479709929	6.40E-23	postive
EGFR	PAXIP1-AS2	0.441698903	2.72E-19	postive
GNE	PAXIP1-AS2	0.401667286	6.22E-16	postive
PAXIP1	PAXIP1-AS2	0.567736361	2.69E-33	postive
PMM2	PAXIP1-AS2	0.408748077	1.71E-16	postive
SLC35A3	PAXIP1-AS2	0.431253809	2.26E-18	postive
ANKZF1	AP000894.4	0.42697195	5.28E-18	postive
GYS2	FZD4-DT	0.417129716	3.54E-17	postive
ARPP19	AC093110.1	0.414350592	6.00E-17	postive
ZNF292	AC093110.1	0.473786158	2.52E-22	postive
ZNF292	MALAT1	0.457623262	9.32E-21	postive
ANKZF1	AC010761.1	0.550995013	4.41E-31	postive
B4GALT2	AC010761.1	0.494293326	1.95E-24	postive
CENPA	AC010761.1	0.430199408	2.79E-18	postive
CHST12	AC010761.1	0.461232236	4.23E-21	postive
CYB5A	AC010761.1	-0.430866826	2.45E-18	negative
KIF20A	AC010761.1	0.447875786	7.51E-20	postive
NASP	AC010761.1	0.487268429	1.07E-23	postive
PSMC4	AC010761.1	0.421000421	1.69E-17	postive
SLC16A3	AC010761.1	0.413852155	6.59E-17	postive
VCAN	AP000424.2	0.467390518	1.08E-21	postive
AGL	AC099508.2	0.438761718	4.97E-19	postive
GNE	AC099508.2	0.458325335	8.00E-21	postive
GYS2	AC099508.2	0.554494227	1.56E-31	postive
PFKFB1	AC099508.2	0.401398287	6.53E-16	postive
CYB5A	LINC00526	0.424579329	8.44E-18	postive
MIF	BX537318.1	0.452676799	2.71E-20	postive
XYLT2	BX537318.1	0.482270786	3.51E-23	postive
PLOD1	AC023157.2	0.416673392	3.86E-17	postive
NDUFV3	AP000240.1	0.401080289	6.92E-16	postive
B4GALT2	MELTF-AS1	0.4478359	7.57E-20	postive
CASP6	MELTF-AS1	0.457200808	1.02E-20	postive
CENPA	MELTF-AS1	0.435123344	1.04E-18	postive
CHST12	MELTF-AS1	0.420002974	2.05E-17	postive
CYB5A	MELTF-AS1	-0.40059946	7.54E-16	negative
GAL3ST1	MELTF-AS1	0.426203453	6.14E-18	postive
NASP	MELTF-AS1	0.456572212	1.17E-20	postive
QSOX1	MELTF-AS1	0.423534266	1.03E-17	postive
STMN1	MELTF-AS1	0.417480298	3.31E-17	postive
B4GALT4	AC024896.1	0.407395594	2.19E-16	postive
CASP6	AL031186.1	0.410161885	1.31E-16	postive
CENPA	AL031186.1	0.415514491	4.81E-17	postive
KIF20A	AL031186.1	0.40349034	4.47E-16	postive
NASP	AL031186.1	0.41378813	6.66E-17	postive
ME1	LINC00189	0.446228584	1.06E-19	postive
ALDOA	AC069281.2	0.428311182	4.06E-18	postive
B3GALT6	AC069281.2	0.424557856	8.47E-18	postive
IDUA	AC069281.2	0.41016528	1.31E-16	postive
PGLS	AC069281.2	0.521550646	1.78E-27	postive
POLR3K	AC069281.2	0.411803117	9.67E-17	postive
TPI1	AC069281.2	0.413055382	7.65E-17	postive
B3GALT6	SREBF2-AS1	0.403879464	4.17E-16	postive
B4GALT2	SREBF2-AS1	0.485278368	1.72E-23	postive
CDK1	SREBF2-AS1	0.436063867	8.61E-19	postive
CENPA	SREBF2-AS1	0.471669651	4.09E-22	postive
CHST12	SREBF2-AS1	0.433010914	1.59E-18	postive
KIF20A	SREBF2-AS1	0.482086368	3.66E-23	postive
NASP	SREBF2-AS1	0.452809872	2.63E-20	postive
STMN1	SREBF2-AS1	0.47830655	8.88E-23	postive
ARPP19	RAB11B-AS1	-0.403072159	4.83E-16	negative
COPB2	RAB11B-AS1	-0.415613639	4.72E-17	negative
ME2	RAB11B-AS1	-0.410635671	1.20E-16	negative
PAXIP1	RAB11B-AS1	-0.42545082	7.12E-18	negative
PMM2	RAB11B-AS1	-0.464028188	2.28E-21	negative
ABCB6	LINC00942	0.403509157	4.46E-16	postive
G6PD	LINC00942	0.416818866	3.76E-17	postive
ME1	LINC00942	0.424000583	9.45E-18	postive
MERTK	LINC00942	0.413198846	7.45E-17	postive
MERTK	TUSC8	0.517492583	5.26E-27	postive
SDC2	TUSC8	0.408457733	1.80E-16	postive
ENO1	PIK3CD-AS2	0.415144255	5.16E-17	postive
G6PD	PIK3CD-AS2	0.402926936	4.95E-16	postive
NASP	PIK3CD-AS2	0.414522334	5.80E-17	postive
SLC16A3	PIK3CD-AS2	0.472399915	3.46E-22	postive
PPP2CB	AC100810.1	0.407609662	2.11E-16	postive
ALDOA	SNHG12	0.511253112	2.70E-26	postive
ANKZF1	SNHG12	0.48950928	6.23E-24	postive
B4GALT2	SNHG12	0.439302227	4.45E-19	postive
CENPA	SNHG12	0.413070982	7.63E-17	postive
CHPF2	SNHG12	0.410546633	1.22E-16	postive
CHST12	SNHG12	0.55297535	2.45E-31	postive
CYB5A	SNHG12	-0.435334246	9.98E-19	negative
FKBP4	SNHG12	0.450894001	3.96E-20	postive
GNPDA1	SNHG12	0.417846696	3.09E-17	postive
GYS1	SNHG12	0.427339371	4.91E-18	postive
IER3	SNHG12	0.461329409	4.14E-21	postive
KIF20A	SNHG12	0.420478984	1.87E-17	postive
NASP	SNHG12	0.441125487	3.06E-19	postive
PKM	SNHG12	0.518396003	4.14E-27	postive
PPIA	SNHG12	0.505268437	1.25E-25	postive
SDC3	SNHG12	0.404030669	4.05E-16	postive
SLC16A3	SNHG12	0.461467585	4.02E-21	postive
ARPP19	AC073569.2	0.472585234	3.32E-22	postive
COPB2	AC073569.2	0.429251122	3.37E-18	postive
PMM2	AC073569.2	0.461692106	3.83E-21	postive
RPE	AC073569.2	0.461978706	3.59E-21	postive
GMPPA	AC009005.1	0.407753275	2.05E-16	postive
PPIA	AC009005.1	0.408038004	1.95E-16	postive
FAM162A	ZSCAN16-AS1	0.443188163	2.00E-19	postive
ALDOB	AP000695.1	0.474481742	2.15E-22	postive
GNE	AP000695.1	0.412570006	8.38E-17	postive
CXCR4	LINC01871	0.447273399	8.52E-20	postive
ISG20	LINC01871	0.588524813	3.14E-36	postive
B4GALT2	MYLK-AS1	0.465643595	1.59E-21	postive
CENPA	MYLK-AS1	0.446101001	1.09E-19	postive
FKBP4	MYLK-AS1	0.405952109	2.85E-16	postive
PSMC4	MYLK-AS1	0.465721074	1.57E-21	postive
STMN1	MYLK-AS1	0.401666043	6.22E-16	postive
CTH	LINC02826	0.494094389	2.04E-24	postive
ARPP19	OIP5-AS1	0.687673314	1.12E-53	postive
EGFR	OIP5-AS1	0.40396881	4.10E-16	postive
PAXIP1	OIP5-AS1	0.455991123	1.33E-20	postive
RPE	OIP5-AS1	0.463062277	2.83E-21	postive
ZNF292	OIP5-AS1	0.437304022	6.70E-19	postive
ANKZF1	AC010969.2	0.424718936	8.21E-18	postive
B3GALT6	AC010969.2	0.465015468	1.83E-21	postive
B4GALT2	AC010969.2	0.402842849	5.03E-16	postive
CENPA	AC010969.2	0.462736132	3.04E-21	postive
GMPPA	AC010969.2	0.428957925	3.57E-18	postive
PSMC4	AC010969.2	0.429663752	3.11E-18	postive
CTH	LINC02037	0.405679977	3.00E-16	postive
ANKZF1	AC107375.1	0.476044839	1.50E-22	postive
B3GALT6	AC107375.1	0.402718864	5.14E-16	postive
B4GALT2	AC107375.1	0.464156072	2.22E-21	postive
SOX9	AC107375.1	0.500453137	4.23E-25	postive
PFKFB1	AC010205.1	0.415774557	4.58E-17	postive
CHST4	AC004540.2	0.492850126	2.77E-24	postive
GAL3ST1	AC004540.2	0.423079727	1.13E-17	postive
PFKP	AC004540.2	0.635091774	1.25E-43	postive
TGFA	AC004540.2	0.559511961	3.42E-32	postive
AGRN	EIF3J-DT	0.473534058	2.67E-22	postive
ANKZF1	EIF3J-DT	0.459278581	6.50E-21	postive
ARPP19	EIF3J-DT	0.473410294	2.75E-22	postive
B4GALT4	EIF3J-DT	0.48368255	2.51E-23	postive
CASP6	EIF3J-DT	0.474021158	2.39E-22	postive
CHST4	EIF3J-DT	0.572969017	5.14E-34	postive
COG2	EIF3J-DT	0.422355789	1.30E-17	postive
GAL3ST1	EIF3J-DT	0.414164769	6.21E-17	postive
PFKP	EIF3J-DT	0.56001135	2.93E-32	postive
PKM	EIF3J-DT	0.475464972	1.71E-22	postive
RPE	EIF3J-DT	0.574512241	3.14E-34	postive
TGFA	EIF3J-DT	0.513673521	1.44E-26	postive
XYLT2	EIF3J-DT	0.503044093	2.20E-25	postive
ERO1A	LINC01671	0.468198905	8.98E-22	postive
ZNF292	LINC01671	0.412279698	8.84E-17	postive
ARPP19	LINC00909	0.417285032	3.44E-17	postive
B4GALT4	LINC00909	0.417028956	3.61E-17	postive
CASP6	LINC00909	0.486710756	1.22E-23	postive
CENPA	LINC00909	0.410420947	1.25E-16	postive
DEPDC1	LINC00909	0.437976162	5.84E-19	postive
HS2ST1	LINC00909	0.408000684	1.96E-16	postive
KIF20A	LINC00909	0.456241449	1.26E-20	postive
KIF2A	LINC00909	0.451885034	3.21E-20	postive
ME2	LINC00909	0.412816767	8.00E-17	postive
NASP	LINC00909	0.533167841	7.42E-29	postive
PAXIP1	LINC00909	0.435088105	1.05E-18	postive
RPE	LINC00909	0.502615579	2.46E-25	postive
STMN1	LINC00909	0.441774063	2.68E-19	postive
AGL	AC018647.2	0.403376028	4.57E-16	postive
SLC35A3	AC018647.2	0.533267307	7.21E-29	postive
ALDOA	CYTOR	0.46070603	4.75E-21	postive
B3GAT3	CYTOR	0.44157349	2.79E-19	postive
B4GALT2	CYTOR	0.436378089	8.08E-19	postive
GMPPA	CYTOR	0.502890725	2.29E-25	postive
PGLS	CYTOR	0.495183185	1.56E-24	postive
PPIA	CYTOR	0.523534569	1.04E-27	postive
TALDO1	CYTOR	0.418734805	2.61E-17	postive
TPI1	CYTOR	0.451130641	3.77E-20	postive
AGRN	BX322562.1	0.405798476	2.94E-16	postive
CHST12	BX322562.1	0.402415471	5.44E-16	postive
GAL3ST1	BX322562.1	0.480194274	5.71E-23	postive
QSOX1	BX322562.1	0.417701672	3.18E-17	postive
SOX9	BX322562.1	0.41942185	2.29E-17	postive
TGFA	BX322562.1	0.431857626	2.01E-18	postive
XYLT2	BX322562.1	0.422987341	1.15E-17	postive
B3GALT6	AP001505.1	0.525243385	6.57E-28	postive
B4GALT2	AP001505.1	0.49361382	2.30E-24	postive
CENPA	AP001505.1	0.421139935	1.64E-17	postive
CHST12	AP001505.1	0.44112281	3.06E-19	postive
FKBP4	AP001505.1	0.445347057	1.28E-19	postive
NDUFV3	AP001505.1	0.528728411	2.54E-28	postive
PGLS	AP001505.1	0.443843727	1.75E-19	postive
PPIA	AP001505.1	0.441815534	2.66E-19	postive
PSMC4	AP001505.1	0.424587485	8.43E-18	postive
TPI1	AP001505.1	0.418289516	2.84E-17	postive
CXCR4	LINC01857	0.684308219	5.72E-53	postive
CHST2	AL590617.2	0.540892538	8.36E-30	postive
GPC1	AL590617.2	0.557018993	7.28E-32	postive
ALDOA	MIR4435-2HG	0.47028176	5.61E-22	postive
B3GAT3	MIR4435-2HG	0.410791223	1.17E-16	postive
B4GALT7	MIR4435-2HG	0.409615012	1.45E-16	postive
CHST12	MIR4435-2HG	0.443566103	1.85E-19	postive
GMPPA	MIR4435-2HG	0.4981674	7.48E-25	postive
PGLS	MIR4435-2HG	0.489866483	5.72E-24	postive
PKM	MIR4435-2HG	0.419079365	2.44E-17	postive
POLR3K	MIR4435-2HG	0.434622565	1.15E-18	postive
PPIA	MIR4435-2HG	0.502609226	2.46E-25	postive
TALDO1	MIR4435-2HG	0.511287726	2.67E-26	postive
MED24	AC005332.6	0.50618231	9.94E-26	postive
XYLT2	AC005332.6	0.445549299	1.22E-19	postive
ANKZF1	PTOV1-AS2	0.443189803	2.00E-19	postive
CASP6	PTOV1-AS2	0.414856243	5.45E-17	postive
CDK1	PTOV1-AS2	0.422238991	1.33E-17	postive
GYS1	PTOV1-AS2	0.422003788	1.39E-17	postive
KIF20A	PTOV1-AS2	0.41090944	1.14E-16	postive
NASP	PTOV1-AS2	0.506657721	8.80E-26	postive
PAXIP1	PTOV1-AS2	0.40784735	2.01E-16	postive
VEGFA	PTOV1-AS2	0.440886704	3.22E-19	postive
ZNF292	PTOV1-AS2	0.465362161	1.70E-21	postive
SLC25A10	LINC01767	0.402716919	5.15E-16	postive
AGL	DHRS4-AS1	0.480791726	4.97E-23	postive
ALDH9A1	DHRS4-AS1	0.488779112	7.43E-24	postive
ALDOB	DHRS4-AS1	0.461667694	3.85E-21	postive
GNE	DHRS4-AS1	0.458044522	8.51E-21	postive
GYS2	DHRS4-AS1	0.476376744	1.39E-22	postive
SLC35A3	DHRS4-AS1	0.427705648	4.57E-18	postive
UGP2	DHRS4-AS1	0.400104069	8.25E-16	postive
GYS2	LINC01093	0.416611718	3.91E-17	postive
ANG	EGILA	0.574071786	3.62E-34	postive
AGRN	AC010547.2	0.470148938	5.78E-22	postive
B3GNT3	AC010547.2	0.437013145	7.10E-19	postive
B4GALT4	AC010547.2	0.442492399	2.31E-19	postive
CHST4	AC010547.2	0.957668456	2.87E-203	postive
ELF3	AC010547.2	0.470055175	5.90E-22	postive
PFKP	AC010547.2	0.567201404	3.18E-33	postive
TGFA	AC010547.2	0.555743816	1.07E-31	postive
ANKZF1	AC011468.1	0.455518387	1.47E-20	postive
CHST12	AC011468.1	0.407289021	2.23E-16	postive
CYB5A	AC011468.1	-0.438219411	5.56E-19	negative
GMPPA	AC011468.1	0.402838075	5.03E-16	postive
ANKZF1	LINC00205	0.460364317	5.12E-21	postive
B3GALT6	LINC00205	0.421556626	1.52E-17	postive
B4GALT2	LINC00205	0.415997242	4.39E-17	postive
CASP6	LINC00205	0.463723786	2.44E-21	postive
CDK1	LINC00205	0.489451949	6.32E-24	postive
CENPA	LINC00205	0.488937093	7.16E-24	postive
CHST12	LINC00205	0.482262788	3.51E-23	postive
CLN6	LINC00205	0.413606073	6.90E-17	postive
CYB5A	LINC00205	-0.407901723	1.99E-16	negative
DEPDC1	LINC00205	0.421145915	1.64E-17	postive
ECD	LINC00205	0.421827184	1.44E-17	postive
GYS1	LINC00205	0.449883833	4.91E-20	postive
HS2ST1	LINC00205	0.406756516	2.46E-16	postive
KIF20A	LINC00205	0.541825483	6.40E-30	postive
MED24	LINC00205	0.437917215	5.91E-19	postive
NASP	LINC00205	0.530142221	1.72E-28	postive
SOX9	LINC00205	0.469264304	7.06E-22	postive
STMN1	LINC00205	0.526726793	4.39E-28	postive
XYLT2	LINC00205	0.412846142	7.95E-17	postive
ZNF292	LINC00205	0.4163906	4.08E-17	postive
SLC25A10	AP006621.3	0.441930771	2.59E-19	postive
XYLT2	AC068888.1	0.406195775	2.73E-16	postive
PGLS	AL121899.1	0.405267938	3.24E-16	postive
ALDOA	PTOV1-AS1	0.415921435	4.46E-17	postive
ANKZF1	PTOV1-AS1	0.497623351	8.56E-25	postive
B4GALT2	PTOV1-AS1	0.450074278	4.72E-20	postive
B4GALT4	PTOV1-AS1	0.420027352	2.04E-17	postive
CDK1	PTOV1-AS1	0.447769345	7.68E-20	postive
CENPA	PTOV1-AS1	0.475485991	1.71E-22	postive
CHST12	PTOV1-AS1	0.537882008	1.97E-29	postive
COPB2	PTOV1-AS1	0.404829869	3.50E-16	postive
DEPDC1	PTOV1-AS1	0.431211266	2.28E-18	postive
EXT2	PTOV1-AS1	0.402701896	5.16E-16	postive
GYS1	PTOV1-AS1	0.54550855	2.21E-30	postive
HS2ST1	PTOV1-AS1	0.532377102	9.24E-29	postive
KIF20A	PTOV1-AS1	0.515059097	9.99E-27	postive
KIF2A	PTOV1-AS1	0.418940212	2.51E-17	postive
MED24	PTOV1-AS1	0.465765243	1.55E-21	postive
NASP	PTOV1-AS1	0.578576585	8.45E-35	postive
PAXIP1	PTOV1-AS1	0.412130064	9.10E-17	postive
PKM	PTOV1-AS1	0.503808935	1.82E-25	postive
RPE	PTOV1-AS1	0.439996603	3.86E-19	postive
SOX9	PTOV1-AS1	0.526290205	4.94E-28	postive
STMN1	PTOV1-AS1	0.519936645	2.74E-27	postive
XYLT2	PTOV1-AS1	0.460288502	5.21E-21	postive
MED24	AC009237.14	0.434595241	1.16E-18	postive
RPE	AC009237.14	0.443138756	2.02E-19	postive
STMN1	AL512598.1	0.482334083	3.46E-23	postive
GMPPA	AC113410.3	0.480588849	5.21E-23	postive
PGLS	AC113410.3	0.449523186	5.30E-20	postive
POLR3K	AC113410.3	0.459016102	6.88E-21	postive
TPI1	AC113410.3	0.433089198	1.57E-18	postive
GMPPA	AC008915.3	0.407717195	2.06E-16	postive
PGLS	AC008915.3	0.415575471	4.76E-17	postive
POLR3K	AC008915.3	0.414818692	5.49E-17	postive
TPI1	AC008915.3	0.460375953	5.11E-21	postive
PGLS	AL391056.1	0.427310218	4.94E-18	postive
CLDN9	AC004233.2	0.406493858	2.58E-16	postive
EGFR	KIAA1671-AS1	0.464464568	2.07E-21	postive
CD44	LINC00294	0.408688039	1.73E-16	postive
CDK1	LINC00294	0.424550378	8.49E-18	postive
CENPA	LINC00294	0.529357674	2.13E-28	postive
CHST12	LINC00294	0.417751292	3.15E-17	postive
CHST2	LINC00294	0.422354546	1.30E-17	postive
COPB2	LINC00294	0.409399764	1.51E-16	postive
DEPDC1	LINC00294	0.403619352	4.37E-16	postive
ECD	LINC00294	0.42234657	1.30E-17	postive
EXT2	LINC00294	0.543459063	4.00E-30	postive
GPC1	LINC00294	0.403310688	4.62E-16	postive
KIF20A	LINC00294	0.476732915	1.28E-22	postive
NASP	LINC00294	0.401179305	6.80E-16	postive
PKM	LINC00294	0.426059891	6.32E-18	postive
RPE	LINC00294	0.4181	2.94E-17	postive
SAP30	LINC00294	0.407305053	2.23E-16	postive
SDC3	LINC00294	0.444044699	1.67E-19	postive
NT5E	LINC02535	0.418943446	2.51E-17	postive
ANKZF1	AL109811.2	0.467356539	1.09E-21	postive
B3GALT6	AL109811.2	0.403477085	4.48E-16	postive
NASP	AL109811.2	0.463978991	2.31E-21	postive
STMN1	AL109811.2	0.430910022	2.42E-18	postive
ELF3	AC040970.1	0.412600649	8.33E-17	postive
EXT1	AC040970.1	0.422999524	1.15E-17	postive
PGLS	AC040970.1	0.408480886	1.79E-16	postive
TGFA	AC040970.1	0.440720641	3.33E-19	postive
B4GALT2	AC145207.5	0.40747115	2.16E-16	postive
CDK1	AC145207.5	0.476539416	1.34E-22	postive
CENPA	AC145207.5	0.509203197	4.58E-26	postive
HS2ST1	AC145207.5	0.419380374	2.31E-17	postive
KIF20A	AC145207.5	0.435617178	9.43E-19	postive
NASP	AC145207.5	0.470320172	5.56E-22	postive
STMN1	AC145207.5	0.443809247	1.76E-19	postive
B4GALT4	NEAT1	0.412323057	8.77E-17	postive
KIF20A	TMEM147-AS1	0.405656458	3.01E-16	postive
NASP	TMEM147-AS1	0.433702689	1.39E-18	postive
AGRN	NNT-AS1	0.453047378	2.50E-20	postive
ARPP19	NNT-AS1	0.53945078	1.26E-29	postive
CASP6	NNT-AS1	0.415798785	4.56E-17	postive
CHST4	NNT-AS1	0.44131696	2.94E-19	postive
COG2	NNT-AS1	0.501027761	3.66E-25	postive
PAXIP1	NNT-AS1	0.423214371	1.10E-17	postive
PFKP	NNT-AS1	0.541475167	7.08E-30	postive
RPE	NNT-AS1	0.406957776	2.37E-16	postive
TGFA	NNT-AS1	0.435376901	9.90E-19	postive
ZNF292	NNT-AS1	0.428825613	3.67E-18	postive
B3GALT6	AC073896.4	0.468371247	8.64E-22	postive
B3GAT3	AC073896.4	0.438770566	4.97E-19	postive
B4GALT7	AC073896.4	0.450282091	4.51E-20	postive
CLN6	AC073896.4	0.423264976	1.09E-17	postive
GMPPA	AC073896.4	0.431004995	2.38E-18	postive
PGLS	AC073896.4	0.552829139	2.56E-31	postive
LHPP	AC087482.1	0.422153719	1.35E-17	postive
ANKZF1	AL050341.2	0.489136967	6.82E-24	postive
CDK1	AL050341.2	0.403988093	4.09E-16	postive
DEPDC1	AL050341.2	0.47749128	1.07E-22	postive
HMMR	AL050341.2	0.40665414	2.51E-16	postive
KIF20A	AL050341.2	0.442015825	2.55E-19	postive
NASP	AL050341.2	0.611082125	1.16E-39	postive
RPE	AL050341.2	0.403890521	4.16E-16	postive
STMN1	AL050341.2	0.52795982	3.13E-28	postive
CYB5A	TOB1-AS1	0.401434646	6.49E-16	postive
AGRN	LENG8-AS1	0.440513213	3.47E-19	postive
ANKZF1	LENG8-AS1	0.524571487	7.89E-28	postive
B4GALT4	LENG8-AS1	0.474655889	2.07E-22	postive
CASP6	LENG8-AS1	0.477423103	1.09E-22	postive
COG2	LENG8-AS1	0.414125016	6.26E-17	postive
ECD	LENG8-AS1	0.403858927	4.18E-16	postive
KIF20A	LENG8-AS1	0.41075038	1.18E-16	postive
NASP	LENG8-AS1	0.41799261	3.01E-17	postive
RPE	LENG8-AS1	0.479294607	7.05E-23	postive
VEGFA	LENG8-AS1	0.413654805	6.83E-17	postive
XYLT2	LENG8-AS1	0.410635724	1.20E-16	postive
ZNF292	LENG8-AS1	0.503652902	1.89E-25	postive
AGL	LINC01018	0.551887739	3.39E-31	postive
ALDOB	LINC01018	0.43471131	1.13E-18	postive
CYB5A	LINC01018	0.415007213	5.30E-17	postive
GNE	LINC01018	0.515653699	8.54E-27	postive
GYS2	LINC01018	0.630918135	6.48E-43	postive
PFKFB1	LINC01018	0.550025287	5.88E-31	postive
AGRN	SBF2-AS1	0.509628409	4.11E-26	postive
ALDOA	SBF2-AS1	0.522293007	1.46E-27	postive
B3GNT3	SBF2-AS1	0.511238493	2.71E-26	postive
CASP6	SBF2-AS1	0.539356362	1.30E-29	postive
CENPA	SBF2-AS1	0.402455666	5.40E-16	postive
CHST4	SBF2-AS1	0.405864813	2.90E-16	postive
COG2	SBF2-AS1	0.42198294	1.40E-17	postive
DSC2	SBF2-AS1	0.424238246	9.02E-18	postive
ERO1A	SBF2-AS1	0.42084143	1.74E-17	postive
GAL3ST1	SBF2-AS1	0.515361923	9.22E-27	postive
HMMR	SBF2-AS1	0.431549307	2.13E-18	postive
KIF20A	SBF2-AS1	0.400247976	8.04E-16	postive
PAXIP1	SBF2-AS1	0.412924169	7.84E-17	postive
PFKP	SBF2-AS1	0.545887099	1.98E-30	postive
PKM	SBF2-AS1	0.42111235	1.65E-17	postive
RPE	SBF2-AS1	0.517695425	4.98E-27	postive
TGFA	SBF2-AS1	0.501403822	3.33E-25	postive
XYLT2	SBF2-AS1	0.535421543	3.95E-29	postive
ZNF292	SBF2-AS1	0.489270418	6.60E-24	postive
GCLC	AL137003.1	0.449592395	5.23E-20	postive
CTH	LINC00543	0.421392522	1.57E-17	postive
ALDOA	LINC00957	0.454636112	1.78E-20	postive
B3GNT3	LINC00957	0.482418901	3.39E-23	postive
CHST4	LINC00957	0.520137591	2.60E-27	postive
GAL3ST1	LINC00957	0.449948877	4.85E-20	postive
PFKP	LINC00957	0.56252179	1.36E-32	postive
TGFA	LINC00957	0.481039563	4.69E-23	postive
ENO1	PRRT3-AS1	0.459692553	5.94E-21	postive
G6PD	PRRT3-AS1	0.492605419	2.94E-24	postive
PPIA	PRRT3-AS1	0.462068624	3.52E-21	postive
TALDO1	PRRT3-AS1	0.42204864	1.38E-17	postive
ME1	AP003119.1	0.433616636	1.41E-18	postive
ALDOA	AP000424.1	0.413226046	7.41E-17	postive
PFKP	AP000424.1	0.450418366	4.39E-20	postive
ECD	AC093297.2	0.402814819	5.06E-16	postive
PAXIP1	AC093297.2	0.44960903	5.21E-20	postive
ANKZF1	AC087741.2	0.414488589	5.84E-17	postive
B3GALT6	AC087741.2	0.435030739	1.06E-18	postive
B4GALT2	AC087741.2	0.458640721	7.47E-21	postive
GMPPA	AC087741.2	0.439824779	4.00E-19	postive
PGLS	AC087741.2	0.433786907	1.36E-18	postive
CASP6	AP000759.1	0.408330289	1.84E-16	postive
PKM	AP000759.1	0.419172295	2.40E-17	postive
XYLT2	AP000759.1	0.408117764	1.92E-16	postive
PGLS	AC131009.3	0.432128515	1.90E-18	postive
ALDH7A1	F11-AS1	0.414687711	5.63E-17	postive
EGFR	F11-AS1	0.42010501	2.01E-17	postive
GNE	F11-AS1	0.41817821	2.90E-17	postive
GYS2	F11-AS1	0.435539551	9.58E-19	postive
PPIA	F11-AS1	-0.445216898	1.31E-19	negative
ANKZF1	AC007038.1	0.577208919	1.32E-34	postive
CASP6	AC007038.1	0.425846041	6.59E-18	postive
CHST12	AC007038.1	0.439965688	3.89E-19	postive
IDUA	AC007038.1	0.416513746	3.98E-17	postive
NASP	AC007038.1	0.422513674	1.26E-17	postive
PKM	AC007038.1	0.416632301	3.89E-17	postive
RPE	AC007038.1	0.432146766	1.89E-18	postive
ZNF292	AC007038.1	0.413851532	6.59E-17	postive
NDUFV3	AL844908.2	0.409433882	1.50E-16	postive
ALDOA	AL354836.1	0.483170797	2.84E-23	postive
CASP6	AL354836.1	0.417875724	3.07E-17	postive
CHST1	AL354836.1	0.523008461	1.20E-27	postive
CHST12	AL354836.1	0.508066796	6.14E-26	postive
CHST4	AL354836.1	0.49191935	3.48E-24	postive
GYS1	AL354836.1	0.560384831	2.62E-32	postive
PFKP	AL354836.1	0.408671858	1.73E-16	postive
PKM	AL354836.1	0.522568334	1.36E-27	postive
ANKZF1	THUMPD3-AS1	0.508742858	5.16E-26	postive
B4GALT2	THUMPD3-AS1	0.407476999	2.16E-16	postive
CDK1	THUMPD3-AS1	0.409183326	1.57E-16	postive
CENPA	THUMPD3-AS1	0.430135631	2.83E-18	postive
GMPPA	THUMPD3-AS1	0.406872395	2.41E-16	postive
KIF20A	THUMPD3-AS1	0.480622143	5.17E-23	postive
NASP	THUMPD3-AS1	0.414693204	5.62E-17	postive
RBCK1	THUMPD3-AS1	0.40783493	2.02E-16	postive
ALDOA	AC010973.2	0.423306194	1.08E-17	postive
ANKZF1	AC010973.2	0.407911959	1.99E-16	postive
CHPF2	AC010973.2	0.428676183	3.78E-18	postive
GNPDA1	AC010973.2	0.458251694	8.13E-21	postive
NOL3	AC010973.2	0.41485937	5.45E-17	postive
PPIA	AC010973.2	0.451057262	3.83E-20	postive
VEGFA	AC010973.2	0.414952912	5.35E-17	postive
B3GALT6	AC009065.4	0.454453646	1.85E-20	postive
B3GAT3	AC009065.4	0.400869549	7.19E-16	postive
GMPPA	AC009065.4	0.452266468	2.96E-20	postive
PGLS	AC009065.4	0.523227336	1.13E-27	postive
POLR3K	AC009065.4	0.505630922	1.14E-25	postive
TPI1	AC009065.4	0.411976982	9.36E-17	postive
B3GALT6	AC020915.2	0.45622946	1.26E-20	postive
B4GALT2	AC020915.2	0.404579507	3.67E-16	postive
CHST12	AC020915.2	0.451492637	3.49E-20	postive
CYB5A	AC020915.2	-0.403763534	4.26E-16	negative
GNE	AC020915.2	-0.402577869	5.28E-16	negative
GYS1	AC020915.2	0.402471331	5.38E-16	postive
GYS2	AC020915.2	-0.442781228	2.18E-19	negative
PPIA	AC020915.2	0.440816189	3.26E-19	postive
PSMC4	AC020915.2	0.469037337	7.43E-22	postive
TALDO1	LINC01137	0.405108623	3.33E-16	postive
AGRN	CD27-AS1	0.41741796	3.35E-17	postive
ALDOA	CD27-AS1	0.520875713	2.13E-27	postive
B4GALT4	CD27-AS1	0.449610859	5.21E-20	postive
CASP6	CD27-AS1	0.428320123	4.05E-18	postive
CHST12	CD27-AS1	0.409927348	1.37E-16	postive
CHST4	CD27-AS1	0.510215969	3.53E-26	postive
GAL3ST1	CD27-AS1	0.417327553	3.41E-17	postive
GYS1	CD27-AS1	0.435820988	9.05E-19	postive
PFKP	CD27-AS1	0.519080215	3.45E-27	postive
PKM	CD27-AS1	0.516853222	6.22E-27	postive
RPE	CD27-AS1	0.466717252	1.25E-21	postive
TGFA	CD27-AS1	0.418841333	2.56E-17	postive
TPI1	CD27-AS1	0.408008669	1.96E-16	postive
XYLT2	CD27-AS1	0.405720683	2.98E-16	postive
ANKZF1	PRANCR	0.41520527	5.10E-17	postive
B4GALT4	PRANCR	0.433346072	1.49E-18	postive
ALDOB	FAM99B	0.447086362	8.87E-20	postive
GYS2	FAM99B	0.403095904	4.80E-16	postive
SLC25A10	AC007448.4	0.41530286	5.01E-17	postive
ALDOB	AC005920.4	0.412988222	7.75E-17	postive
CTH	AC005920.4	0.490549014	4.85E-24	postive
GOT1	AC005920.4	0.404151828	3.97E-16	postive
ARPP19	AL354733.3	0.406487167	2.59E-16	postive
PAXIP1	AL354733.3	0.41436618	5.98E-17	postive
SLC35A3	AL354733.3	0.407509437	2.14E-16	postive
CYB5A	B4GALT1-AS1	0.411051411	1.11E-16	postive
ALDOB	LINC02766	0.50358565	1.92E-25	postive
SLC16A3	VPS9D1-AS1	0.424042219	9.37E-18	postive
ANKZF1	AC132192.2	0.500162764	4.55E-25	postive
GMPPA	AC132192.2	0.414607151	5.71E-17	postive
DEPDC1	AC007541.1	0.456193529	1.27E-20	postive
HMMR	AC007541.1	0.425619739	6.89E-18	postive
HS2ST1	AC007541.1	0.416426653	4.05E-17	postive
NASP	AC007541.1	0.502894038	2.29E-25	postive
STMN1	AC007541.1	0.479032717	7.50E-23	postive
AGRN	PRKAR1B-AS2	0.431377749	2.21E-18	postive
ALDOA	PRKAR1B-AS2	0.409934509	1.37E-16	postive
B3GNT3	PRKAR1B-AS2	0.420380319	1.90E-17	postive
CASP6	PRKAR1B-AS2	0.521411618	1.85E-27	postive
CHST4	PRKAR1B-AS2	0.602664032	2.39E-38	postive
EXT1	PRKAR1B-AS2	0.415083442	5.22E-17	postive
GAL3ST1	PRKAR1B-AS2	0.539274463	1.33E-29	postive
PFKP	PRKAR1B-AS2	0.707378066	5.15E-58	postive
PKM	PRKAR1B-AS2	0.416570959	3.94E-17	postive
RPE	PRKAR1B-AS2	0.460999326	4.46E-21	postive
TGFA	PRKAR1B-AS2	0.585183942	9.61E-36	postive
XYLT2	PRKAR1B-AS2	0.444471268	1.53E-19	postive
GLRX	Z98257.1	0.472063988	3.74E-22	postive
NOL3	Z98257.1	0.443543914	1.86E-19	postive
TSTA3	Z98257.1	0.403614102	4.37E-16	postive
ANKZF1	AL135999.1	0.459341328	6.41E-21	postive
AKR1A1	AC118553.1	0.459647787	5.99E-21	postive
SLC25A10	AC118553.1	0.425785141	6.67E-18	postive
ALDOA	HEIH	0.42476465	8.14E-18	postive
B4GALT7	HEIH	0.492505616	3.01E-24	postive
PPIA	HEIH	0.403715263	4.29E-16	postive
RARS1	HEIH	0.425990186	6.41E-18	postive
XYLT2	HEIH	0.415875754	4.49E-17	postive
B3GAT3	AC008608.2	0.410966643	1.13E-16	postive
GMPPA	AC008608.2	0.446681156	9.65E-20	postive
PGLS	AC008608.2	0.595331342	3.09E-37	postive
SLC25A10	AC008608.2	0.437025728	7.09E-19	postive
GYS2	LINC02453	0.421431508	1.55E-17	postive
PFKFB1	LINC02453	0.410156227	1.31E-16	postive
GALE	LINC00339	0.456101626	1.30E-20	postive
NASP	LINC00339	0.403750368	4.27E-16	postive
PLOD1	LINC00339	0.437914767	5.91E-19	postive
STMN1	LINC00339	0.416303202	4.14E-17	postive
ANKZF1	RAD51-AS1	0.518374535	4.16E-27	postive
ARPP19	RAD51-AS1	0.400751938	7.34E-16	postive
B4GALT4	RAD51-AS1	0.451856394	3.23E-20	postive
ZNF292	RAD51-AS1	0.435303364	1.00E-18	postive
ANKZF1	AC142472.1	0.469089134	7.35E-22	postive
B3GALT6	AC142472.1	0.517807191	4.84E-27	postive
GMPPA	AC142472.1	0.439759754	4.06E-19	postive
AGRN	AC005288.1	0.46225963	3.38E-21	postive
ARPP19	AC005288.1	0.716749335	3.31E-60	postive
B4GALT4	AC005288.1	0.405995957	2.83E-16	postive
CASP6	AC005288.1	0.418797104	2.58E-17	postive
COG2	AC005288.1	0.541678081	6.67E-30	postive
COPB2	AC005288.1	0.59672533	1.91E-37	postive
DSC2	AC005288.1	0.512584067	1.91E-26	postive
ECD	AC005288.1	0.509442607	4.31E-26	postive
ERO1A	AC005288.1	0.425064358	7.68E-18	postive
EXT2	AC005288.1	0.450918653	3.94E-20	postive
FUT8	AC005288.1	0.41774105	3.15E-17	postive
GFPT1	AC005288.1	0.523046369	1.19E-27	postive
HS2ST1	AC005288.1	0.531603303	1.15E-28	postive
KIF2A	AC005288.1	0.679751941	5.00E-52	postive
ME2	AC005288.1	0.509903562	3.82E-26	postive
MED24	AC005288.1	0.687195899	1.42E-53	postive
NANP	AC005288.1	0.470253252	5.65E-22	postive
PAXIP1	AC005288.1	0.642284127	6.89E-45	postive
PGAM1	AC005288.1	0.441634298	2.76E-19	postive
PMM2	AC005288.1	0.610348624	1.52E-39	postive
RPE	AC005288.1	0.640333265	1.52E-44	postive
SOX9	AC005288.1	0.411647747	9.95E-17	postive
TGFA	AC005288.1	0.475450578	1.72E-22	postive
VEGFA	AC005288.1	0.436640425	7.66E-19	postive
XYLT2	AC005288.1	0.519297306	3.25E-27	postive
ZNF292	AC005288.1	0.606800274	5.47E-39	postive
GYS1	AL122010.1	0.404780069	3.54E-16	postive
AGRN	AC008736.1	0.681044178	2.71E-52	postive
B3GNT3	AC008736.1	0.569832661	1.39E-33	postive
DSC2	AC008736.1	0.49346072	2.39E-24	postive
ERO1A	AC008736.1	0.518977101	3.54E-27	postive
GPC4	AC008736.1	0.501257666	3.46E-25	postive
PFKP	AC008736.1	0.405232746	3.26E-16	postive
CTH	AL354872.1	0.655731441	2.47E-47	postive
GOT1	AL354872.1	0.433130848	1.56E-18	postive
BPNT1	AL162595.1	0.423283341	1.09E-17	postive
COG2	AL162595.1	0.476099008	1.48E-22	postive
PAXIP1	AL162595.1	0.416198865	4.23E-17	postive
SDHC	AL162595.1	0.44289197	2.13E-19	postive
ANKZF1	AL117336.2	0.414852222	5.45E-17	postive
KIF20A	AL117336.2	0.439399465	4.37E-19	postive
PGM2	AC023906.5	0.403178513	4.73E-16	postive
CHST12	AC004687.1	0.421521239	1.53E-17	postive
CXCR4	AC004687.1	0.50424263	1.63E-25	postive
SDC3	AC004687.1	0.441687598	2.73E-19	postive
HS2ST1	AC012313.1	0.435006315	1.07E-18	postive
MED24	AC012313.1	0.415551508	4.78E-17	postive
ANKZF1	AC015982.2	0.416177522	4.24E-17	postive
GMPPA	AC015982.2	0.419670099	2.18E-17	postive
CHST4	UCA1	0.485985757	1.45E-23	postive
HS6ST2	UCA1	0.429211529	3.40E-18	postive
PFKP	UCA1	0.464832526	1.91E-21	postive
TGFA	UCA1	0.503838649	1.80E-25	postive
B4GALT2	SNHG17	0.408064888	1.94E-16	postive
CHST12	SNHG17	0.438782066	4.95E-19	postive
CYB5A	SNHG17	-0.406426618	2.62E-16	negative
FKBP4	SNHG17	0.491766892	3.61E-24	postive
PGLS	SNHG17	0.475545816	1.68E-22	postive
PPIA	SNHG17	0.508714519	5.20E-26	postive
G6PD	PVT1	0.414935094	5.37E-17	postive
PPIA	PVT1	0.465287685	1.72E-21	postive
TSTA3	PVT1	0.417240028	3.47E-17	postive
ALDOB	AC092071.1	0.449796962	5.00E-20	postive
GMPPA	IDH1-AS1	0.415292079	5.02E-17	postive
ANKZF1	AC125257.1	0.444336681	1.58E-19	postive
ARPP19	AC125257.1	0.434009332	1.30E-18	postive
COG2	AC125257.1	0.448236038	6.96E-20	postive
MED24	AC125257.1	0.591055146	1.34E-36	postive
PAXIP1	AC125257.1	0.416588761	3.93E-17	postive
SOX9	AC125257.1	0.414881055	5.42E-17	postive
XYLT2	AC125257.1	0.608380379	3.10E-39	postive
ZNF292	AC125257.1	0.413357081	7.23E-17	postive
COL5A1	AC104083.1	0.586089487	7.11E-36	postive
CXCR4	AC104083.1	0.455977812	1.33E-20	postive
DCN	AC104083.1	0.56414819	8.23E-33	postive
VCAN	AC104083.1	0.452360698	2.90E-20	postive
POLR3K	AC020765.2	0.472508625	3.38E-22	postive
ANKZF1	AC010326.3	0.406321735	2.67E-16	postive
B4GALT4	AC010326.3	0.435206985	1.02E-18	postive
CASP6	AC010326.3	0.41313532	7.53E-17	postive
CHST12	AC010326.3	0.420584516	1.83E-17	postive
CYB5A	AC010326.3	-0.461973114	3.60E-21	negative
SOX9	AC010326.3	0.528128983	2.99E-28	postive
ZNF292	AC010326.3	0.440530155	3.46E-19	postive
AGRN	AC011450.1	0.452839787	2.62E-20	postive
ARPP19	AC015849.3	0.452670472	2.71E-20	postive
PAXIP1	AC015849.3	0.480440427	5.39E-23	postive
VEGFA	AC015849.3	0.405348197	3.19E-16	postive
ZNF292	AC015849.3	0.479453719	6.79E-23	postive
PC	AL137798.1	0.408296236	1.85E-16	postive
ANKZF1	LINC00665	0.402810087	5.06E-16	postive
CENPA	LINC00665	0.415112555	5.19E-17	postive
ECD	LINC00665	0.41046183	1.24E-16	postive
HS2ST1	LINC00665	0.430351084	2.71E-18	postive
KIF20A	LINC00665	0.423976412	9.49E-18	postive
NASP	LINC00665	0.406637045	2.52E-16	postive
PSMC4	LINC00665	0.402261573	5.59E-16	postive
SOX9	LINC00665	0.4655533	1.62E-21	postive
GMPPA	AC084036.1	0.468231948	8.91E-22	postive
HOMER1	AC068987.3	0.448885717	6.07E-20	postive
GYS2	TAT-AS1	0.460375365	5.11E-21	postive
GCLC	TRAM2-AS1	0.518269546	4.28E-27	postive
GYS2	TRAM2-AS1	0.422226703	1.33E-17	postive
MXI1	TRAM2-AS1	0.455075331	1.62E-20	postive
ALDOA	TMEM161B-AS1	0.403678109	4.32E-16	postive
POLR3K	TMEM161B-AS1	0.420038473	2.03E-17	postive
CHST12	HOTAIRM1	0.506031811	1.03E-25	postive
GYS1	HOTAIRM1	0.553913927	1.85E-31	postive
PAM	HOTAIRM1	0.408726881	1.71E-16	postive
PKM	HOTAIRM1	0.434540872	1.17E-18	postive
SDC3	HOTAIRM1	0.421679808	1.48E-17	postive
CTH	AC079360.1	0.442988541	2.08E-19	postive
PAXIP1	AP001318.2	0.402849557	5.02E-16	postive
COG2	AC016747.1	0.442544342	2.29E-19	postive
DSC2	AC016747.1	0.404049944	4.04E-16	postive
G6PD	AC016747.1	0.42087746	1.73E-17	postive
MED24	AC016747.1	0.424686708	8.26E-18	postive
PFKP	AC016747.1	0.483645955	2.53E-23	postive
RPE	AC016747.1	0.527329378	3.72E-28	postive
GYS2	AC009166.1	0.424372572	8.79E-18	postive
ANKZF1	AC132872.3	0.483655149	2.53E-23	postive
VEGFA	AC132872.3	0.410082665	1.33E-16	postive
ZNF292	AC132872.3	0.477178601	1.15E-22	postive
FKBP4	AC016773.2	0.410381298	1.26E-16	postive
NASP	AC016773.2	0.415963615	4.42E-17	postive
TSTA3	AC016773.2	0.409319731	1.53E-16	postive
KIF20A	AC012467.2	0.438368779	5.39E-19	postive
NASP	AC012467.2	0.466975958	1.18E-21	postive
PAXIP1	AC012467.2	0.440713479	3.33E-19	postive
ALDOB	SPATA41	0.427133256	5.12E-18	postive
MERTK	LINC01549	0.40057883	7.57E-16	postive
ANKZF1	AC132872.1	0.456330425	1.23E-20	postive
MET	ST7-AS1	0.427375187	4.88E-18	postive
ALDOA	MIR210HG	0.502229319	2.71E-25	postive
EFNA3	MIR210HG	0.418389886	2.79E-17	postive
EGLN3	MIR210HG	0.593939618	4.99E-37	postive
ENO1	MIR210HG	0.487351938	1.05E-23	postive
ENO2	MIR210HG	0.4997949	4.98E-25	postive
ERO1A	MIR210HG	0.471374667	4.38E-22	postive
LDHA	MIR210HG	0.503500441	1.96E-25	postive
PHKA2	MIR210HG	0.452265849	2.96E-20	postive
PLOD1	MIR210HG	0.400326767	7.92E-16	postive
PLOD2	MIR210HG	0.541411225	7.21E-30	postive
RRAGD	MIR210HG	0.430268446	2.75E-18	postive
SAP30	MIR210HG	0.461571617	3.93E-21	postive
SLC16A3	MIR210HG	0.472858446	3.12E-22	postive
SPAG4	MIR210HG	0.638726948	2.92E-44	postive
TPI1	MIR210HG	0.542436882	5.37E-30	postive
VEGFA	MIR210HG	0.532351775	9.31E-29	postive
DEPDC1	LINC01139	0.46641081	1.34E-21	postive
NASP	LINC01139	0.406060038	2.80E-16	postive
STMN1	LINC01139	0.406555366	2.56E-16	postive
PAXIP1	AC084018.1	0.410470718	1.24E-16	postive
ZNF292	AC084018.1	0.402852996	5.02E-16	postive
B3GALT6	AC093673.1	0.470419894	5.44E-22	postive
B3GAT3	AC093673.1	0.405558552	3.07E-16	postive
B4GALT2	AC093673.1	0.433551625	1.43E-18	postive
PGLS	AC093673.1	0.403976631	4.09E-16	postive
PPIA	AC093673.1	0.406218821	2.72E-16	postive
TPI1	AC093673.1	0.422688285	1.22E-17	postive
CHST1	AL035446.1	0.437125937	6.94E-19	postive
CHST2	AL035446.1	0.736368088	4.24E-65	postive
EXT2	AL035446.1	0.494730183	1.75E-24	postive
GPC1	AL035446.1	0.733631938	2.17E-64	postive
VLDLR	AL035446.1	0.648554556	5.17E-46	postive
ALDOA	ITGB1-DT	0.487549689	9.99E-24	postive
B3GNT3	ITGB1-DT	0.572713162	5.58E-34	postive
CHST4	ITGB1-DT	0.581408492	3.35E-35	postive
ELF3	ITGB1-DT	0.508942211	4.90E-26	postive
GAL3ST1	ITGB1-DT	0.49347135	2.38E-24	postive
PFKP	ITGB1-DT	0.721561948	2.28E-61	postive
PKM	ITGB1-DT	0.402275607	5.57E-16	postive
TGFA	ITGB1-DT	0.640119948	1.66E-44	postive
AGRN	AC136475.2	0.409164226	1.58E-16	postive
PFKP	AC136475.2	0.41957473	2.22E-17	postive
ANKZF1	NIFK-AS1	0.537490075	2.20E-29	postive
B4GALT4	NIFK-AS1	0.403615712	4.37E-16	postive
CASP6	NIFK-AS1	0.427924878	4.38E-18	postive
KIF20A	NIFK-AS1	0.420474886	1.87E-17	postive
MED24	NIFK-AS1	0.42331199	1.08E-17	postive
NASP	NIFK-AS1	0.488618066	7.73E-24	postive
PKM	NIFK-AS1	0.408192382	1.89E-16	postive
RPE	NIFK-AS1	0.540236767	1.01E-29	postive
STMN1	NIFK-AS1	0.459230195	6.57E-21	postive
XYLT2	NIFK-AS1	0.42786129	4.43E-18	postive
CDK1	DANCR	0.402154994	5.70E-16	postive
PPIA	DANCR	0.461735815	3.79E-21	postive
MIF	AL118516.1	0.482883905	3.03E-23	postive
PSMC4	AL118516.1	0.485127412	1.78E-23	postive
SOD1	ENTPD3-AS1	0.467175857	1.13E-21	postive
TALDO1	ENTPD3-AS1	0.435833036	9.02E-19	postive
TXN	ENTPD3-AS1	0.414886426	5.42E-17	postive
B3GAT3	AP002748.4	0.437130961	6.94E-19	postive
SLC25A10	AP002748.4	0.462588684	3.14E-21	postive
MED24	AC073508.3	0.523307338	1.11E-27	postive
XYLT2	AC073508.3	0.520961721	2.09E-27	postive
ANKZF1	BACE1-AS	0.452407347	2.87E-20	postive
B4GALT2	BACE1-AS	0.464775987	1.93E-21	postive
CDK1	BACE1-AS	0.405941792	2.86E-16	postive
CENPA	BACE1-AS	0.444262284	1.60E-19	postive
CHST12	BACE1-AS	0.486419269	1.31E-23	postive
GNPDA1	BACE1-AS	0.409133481	1.59E-16	postive
KIF20A	BACE1-AS	0.511700824	2.40E-26	postive
NASP	BACE1-AS	0.416181123	4.24E-17	postive
SOX9	BACE1-AS	0.460246557	5.26E-21	postive
B3GALT6	AC139530.1	0.406960693	2.37E-16	postive
GALK1	AC139530.1	0.406866738	2.41E-16	postive
GMPPA	AC139530.1	0.420959299	1.70E-17	postive
POLR3K	AC139530.1	0.423389244	1.06E-17	postive
SLC25A10	AC139530.1	0.469251713	7.08E-22	postive
TPI1	AC139530.1	0.40131743	6.63E-16	postive
PGLS	AC026979.2	0.425331677	7.29E-18	postive
TPI1	AC026979.2	0.430391783	2.69E-18	postive
ANKZF1	AC007383.1	0.489140037	6.82E-24	postive
CASP6	AC007383.1	0.422264291	1.32E-17	postive
B4GALT2	AL031985.3	0.461659656	3.85E-21	postive
CDK1	AL031985.3	0.449870622	4.93E-20	postive
CENPA	AL031985.3	0.481048697	4.68E-23	postive
COPB2	AL031985.3	0.441836495	2.65E-19	postive
DEPDC1	AL031985.3	0.422506191	1.26E-17	postive
ECD	AL031985.3	0.449449038	5.39E-20	postive
ENO1	AL031985.3	0.427849785	4.44E-18	postive
GNPDA1	AL031985.3	0.463748921	2.43E-21	postive
HMMR	AL031985.3	0.420229253	1.96E-17	postive
HS2ST1	AL031985.3	0.471496978	4.26E-22	postive
KIF20A	AL031985.3	0.510308338	3.44E-26	postive
KIF2A	AL031985.3	0.478786996	7.94E-23	postive
NASP	AL031985.3	0.492959086	2.70E-24	postive
PLOD2	AL031985.3	0.42837053	4.01E-18	postive
RPE	AL031985.3	0.406346649	2.66E-16	postive
SOX9	AL031985.3	0.44242586	2.34E-19	postive
STMN1	AL031985.3	0.446488239	1.01E-19	postive
PGLS	MINCR	0.452437194	2.85E-20	postive
ENO2	LINC01436	0.445629339	1.20E-19	postive
IER3	LINC01436	0.569151984	1.72E-33	postive
PGLS	SNHG9	0.476372138	1.39E-22	postive
GYS2	Z97056.1	0.401029934	6.98E-16	postive
EXT1	ZNNT1	0.477169011	1.16E-22	postive
ARPP19	ANKRD10-IT1	0.434588599	1.16E-18	postive
B4GALT4	ANKRD10-IT1	0.469456304	6.76E-22	postive
GFPT1	ANKRD10-IT1	0.411042217	1.11E-16	postive
PAXIP1	ANKRD10-IT1	0.477231316	1.14E-22	postive
RPE	ANKRD10-IT1	0.401410009	6.52E-16	postive
SOX9	ANKRD10-IT1	0.505710578	1.12E-25	postive
TKTL1	ANKRD10-IT1	0.436821281	7.39E-19	postive
ZNF292	ANKRD10-IT1	0.528395933	2.78E-28	postive
ANKZF1	KCNMB2-AS1	0.441454388	2.86E-19	postive
POLR3K	KCNMB2-AS1	0.445878493	1.14E-19	postive
TPI1	KCNMB2-AS1	0.43246093	1.78E-18	postive
VEGFA	AL360181.2	0.443511255	1.87E-19	postive
ZNF292	AL360181.2	0.500419023	4.26E-25	postive
B3GALT6	AC046143.2	0.433892978	1.33E-18	postive
B3GAT3	AC046143.2	0.424039524	9.37E-18	postive
B4GALT7	AC046143.2	0.405965897	2.85E-16	postive
CHST12	AC046143.2	0.445863257	1.15E-19	postive
PGLS	AC046143.2	0.469368222	6.90E-22	postive
B3GNT3	AC010503.5	0.484611456	2.02E-23	postive
CLDN3	AC010503.5	0.441432129	2.88E-19	postive
ELF3	AC010503.5	0.415825099	4.54E-17	postive
IDUA	AC010503.5	0.420672393	1.80E-17	postive
TGFA	AC010503.5	0.497545073	8.73E-25	postive
CTH	LINC02762	0.616149647	1.81E-40	postive
AGRN	NRSN2-AS1	0.466278493	1.38E-21	postive
ALDOA	NRSN2-AS1	0.613928937	4.10E-40	postive
B3GNT3	NRSN2-AS1	0.421699108	1.48E-17	postive
CASP6	NRSN2-AS1	0.454950466	1.66E-20	postive
CHST12	NRSN2-AS1	0.493227444	2.53E-24	postive
CHST4	NRSN2-AS1	0.449811861	4.99E-20	postive
COG2	NRSN2-AS1	0.437550703	6.37E-19	postive
COPB2	NRSN2-AS1	0.435469759	9.71E-19	postive
ENO1	NRSN2-AS1	0.400140156	8.19E-16	postive
FUT8	NRSN2-AS1	0.402974668	4.91E-16	postive
GNPDA1	NRSN2-AS1	0.41467844	5.64E-17	postive
GPC4	NRSN2-AS1	0.479419946	6.85E-23	postive
GYS1	NRSN2-AS1	0.596653269	1.96E-37	postive
KIF20A	NRSN2-AS1	0.43229071	1.84E-18	postive
KIF2A	NRSN2-AS1	0.460468607	5.01E-21	postive
MDH1	NRSN2-AS1	0.406711378	2.48E-16	postive
NASP	NRSN2-AS1	0.41016734	1.31E-16	postive
NOL3	NRSN2-AS1	0.401791644	6.08E-16	postive
PAM	NRSN2-AS1	0.492507296	3.01E-24	postive
PDK3	NRSN2-AS1	0.426861414	5.40E-18	postive
PFKP	NRSN2-AS1	0.581523317	3.22E-35	postive
PGAM1	NRSN2-AS1	0.408695362	1.72E-16	postive
PGK1	NRSN2-AS1	0.440451058	3.52E-19	postive
PKM	NRSN2-AS1	0.513438795	1.53E-26	postive
RPE	NRSN2-AS1	0.527144953	3.91E-28	postive
TGFA	NRSN2-AS1	0.428929068	3.59E-18	postive
ZNF292	NRSN2-AS1	0.409887362	1.38E-16	postive
TALDO1	DLGAP1-AS1	0.423986003	9.47E-18	postive
MED24	ASB16-AS1	0.515063409	9.97E-27	postive
XYLT2	ASB16-AS1	0.55234245	2.96E-31	postive
PGLS	PITPNA-AS1	0.404279615	3.87E-16	postive
PAXIP1	AC068580.1	0.411645693	9.96E-17	postive
VEGFA	AC068580.1	0.414634512	5.68E-17	postive
ZNF292	AC068580.1	0.427275876	4.98E-18	postive
B3GALT6	TRIM52-AS1	0.464764644	1.94E-21	postive
B4GALT7	TRIM52-AS1	0.43374446	1.38E-18	postive
GMPPA	TRIM52-AS1	0.408123411	1.91E-16	postive
PGLS	TRIM52-AS1	0.500076	4.65E-25	postive
PPIA	TRIM52-AS1	0.456979396	1.07E-20	postive
TPI1	TRIM52-AS1	0.41202925	9.27E-17	postive
B4GALT4	AC006042.1	0.437751697	6.11E-19	postive
SOX9	AC006042.1	0.412131571	9.09E-17	postive
CHST2	AC016888.1	0.457728282	9.11E-21	postive
EXT2	AC016888.1	0.488489373	7.97E-24	postive
GPC1	AC016888.1	0.426398586	5.91E-18	postive
[truncated: 115 more rows]
